# Supplementary material for: Direct characterisation of mJ = ±15/2 ground state in octahedral Dy(iii) single-molecule magnets
Source: Dalton Trans. 2025 Apr 17;54(19):7616–20. doi: 10.1039/d5dt00862j (PMC12020798; doi:10.1039/d5dt00862j)
Supplement: DT-054-D5DT00862J-s002 [file DT-054-D5DT00862J-s002.cif]

# Supplementary Information (SI) for Dalton Transactions.
# This journal is © The Royal Society of Chemistry 2025

####################################################################### 
# 
# This file contains crystal structure data downloaded from the 
# Cambridge Structural Database (CSD) hosted by the Cambridge 
# Crystallographic Data Centre (CCDC).
# 
# Full information about CCDC data access policies and citation 
# guidelines are available at http://www.ccdc.cam.ac.uk/access/V1 
# 
# Audit and citation data items may have been added by the CCDC. 
# Please retain this information to preserve the provenance of 
# this file and to allow appropriate attribution of the data. 
# 
#######################################################################

data_adpm612
_database_code_depnum_ccdc_archive 'CCDC 2366546'
loop_
_audit_author_name
_audit_author_address
'Sophie Corner'
;University of Manchester
United Kingdom
;
_audit_update_record             
;
2025-01-30 deposited with the CCDC.	2025-04-17 downloaded from the CCDC.
;
_manchester_internal_diff_code   ADPM612
_manchester_internal_coll_client VP/DPM
_manchester_internal_coll_user   VP/DPM
_manchester_internal_coll_date   17/07/2019
_manchester_internal_process_date 17/07/2019
_manchester_internal_process_user VP/DPM
_manchester_internal_solution_date 17/07/2019
_manchester_internal_solution_user VP
_manchester_internal_refinement_date 25/06/24
_manchester_internal_refinement_user VP/SCC
_manchester_internal_validation_date 25/06/24
_manchester_internal_validation_user SCC
_manchester_internal_archive_date ?
_manchester_internal_archive_user ?
_refine_special_details          
;
Disorder is observed for atoms C74, C78 and C79 over two orientations.
The occupancies were linked to FVAR 2 and allowed to freely refine,
converging at a final ratio of 0.57:0.43.
The 1,2 bond distances of the disordered components were restrained to
be approximately equal.
The OC2H5 group of a free ether molecule is disordered over two 
orientations, the occupancies were linked to FVAR 2.
The C-O distances of the disordered components were restrained to 
approximately 1.45 Angstrom and the 1,2 C-C distances to 1.55 Angstrom.
Similarity thermal restraints were applied to the atoms in the 
disordered components and enhanced rigid bond restraints were applied
to all atoms to aid refinement.
;
_vrf_PLAT973_adpm612             
;
PROBLEM: Check Calcd Positive Resid. Density on Dy1 2.28 eA-3
RESPONSE:  The residual density is close to the heavy Dy atom and of no
chemical significance.
;
_audit_creation_date             2024-06-28
_audit_creation_method           
;
Olex2 1.2
(compiled 2018.05.29 svn.r3508 for OlexSys, GUI svn.r5506)
;
_shelx_SHELXL_version_number     2018/3
_chemical_name_common            ?
_chemical_name_systematic        '[Dy(PH*O)2(THF)3Cl]'
_chemical_formula_moiety         'C84 H90 Cl Dy O5, 2(C4 H10 O)'
_chemical_formula_sum            'C92 H110 Cl Dy O7'
_chemical_formula_weight         1525.74
_chemical_melting_point          ?
_chemical_oxdiff_formula         C84H90ClDyO65
_chemical_oxdiff_usercomment     VJ/DPM
loop_
_atom_type_symbol
_atom_type_description
_atom_type_scat_dispersion_real
_atom_type_scat_dispersion_imag
_atom_type_scat_source
C C 0.0033 0.0016 'International Tables Vol C Tables 4.2.6.8 and 6.1.1.4'
H H 0.0000 0.0000 'International Tables Vol C Tables 4.2.6.8 and 6.1.1.4'
Cl Cl 0.1484 0.1585 'International Tables Vol C Tables 4.2.6.8 and 6.1.1.4'
Dy Dy -0.1892 4.4098 'International Tables Vol C Tables 4.2.6.8 and 6.1.1.4'
O O 0.0106 0.0060 'International Tables Vol C Tables 4.2.6.8 and 6.1.1.4'

_shelx_space_group_comment       
;
The symmetry employed for this shelxl refinement is uniquely defined
by the following loop, which should always be used as a source of
symmetry information in preference to the above space-group names.
They are only intended as comments.
;
_space_group_crystal_system      triclinic
_space_group_IT_number           2
_space_group_name_H-M_alt        'P -1'
_space_group_name_Hall           '-P 1'
loop_
_space_group_symop_operation_xyz
'x, y, z'
'-x, -y, -z'

_cell_length_a                   13.0454(5)
_cell_length_b                   16.6596(6)
_cell_length_c                   21.3210(6)
_cell_angle_alpha                112.183(3)
_cell_angle_beta                 92.607(3)
_cell_angle_gamma                107.522(3)
_cell_volume                     4024.7(3)
_cell_formula_units_Z            2
_cell_measurement_reflns_used    6533
_cell_measurement_temperature    149.9(4)
_cell_measurement_theta_max      24.9880
_cell_measurement_theta_min      1.8820
_shelx_estimated_absorpt_T_max   0.958
_shelx_estimated_absorpt_T_min   0.802
_exptl_absorpt_coefficient_mu    1.015
_exptl_absorpt_correction_T_max  1.000
_exptl_absorpt_correction_T_min  0.642
_exptl_absorpt_correction_type   gaussian
_exptl_absorpt_process_details   
;
CrysAlisPro 1.171.39.46 (Rigaku Oxford Diffraction, 2018)
Numerical absorption correction based on gaussian integration over
			a multifaceted crystal model
Empirical absorption correction using spherical harmonics,
 implemented in SCALE3 ABSPACK scaling algorithm.
;
_exptl_absorpt_special_details   ?
_exptl_crystal_colour            'clear colourless'
_exptl_crystal_colour_lustre     clear
_exptl_crystal_colour_modifier   .
_exptl_crystal_colour_primary    colourless
_exptl_crystal_density_diffrn    1.257
_exptl_crystal_density_meas      ?
_exptl_crystal_density_method    ?
_exptl_crystal_description       block
_exptl_crystal_F_000             1598
loop_
_exptl_crystal_face_index_h
_exptl_crystal_face_index_k
_exptl_crystal_face_index_l
_exptl_crystal_face_perp_dist
12 -21 2 0.0297
-18 8 -6 0.0211
2 17 6 0.0281
17 -5 6 0.0170
-16 -5 5 0.0469
1 10 -30 0.1173
-1 -9 30 0.0974
-12 20 0 0.0379
2 -20 -5 0.0284

_exptl_crystal_size_max          0.227
_exptl_crystal_size_mid          0.066
_exptl_crystal_size_min          0.043
loop_
_exptl_oxdiff_crystal_face_indexfrac_h
_exptl_oxdiff_crystal_face_indexfrac_k
_exptl_oxdiff_crystal_face_indexfrac_l
_exptl_oxdiff_crystal_face_x
_exptl_oxdiff_crystal_face_y
_exptl_oxdiff_crystal_face_z
11.9697 -20.7675 1.5602 0.0064 0.0639 0.9979
-17.8792 8.3181 -5.6382 -0.7834 -0.0628 -0.6183
2.1430 17.2017 5.8492 0.7558 0.0589 -0.6521
17.4075 -5.0040 6.3691 0.8753 0.0699 0.4785
-16.0111 -4.8610 4.9366 -0.9269 0.3241 -0.2068
0.6726 10.3721 -29.9809 -0.1299 -0.9904 -0.0475
-1.3533 -9.2457 30.0344 0.1301 0.9915 -0.0088
-12.0633 20.2858 0.1060 0.0008 -0.0089 -1.0000
2.2969 -19.5870 -4.5399 -0.5729 -0.0442 0.8184

_exptl_transmission_factor_max   ?
_exptl_transmission_factor_min   ?
_diffrn_reflns_av_R_equivalents  0.1191
_diffrn_reflns_av_unetI/netI     0.1700
_diffrn_reflns_Laue_measured_fraction_full 0.999
_diffrn_reflns_Laue_measured_fraction_max 0.999
_diffrn_reflns_limit_h_max       16
_diffrn_reflns_limit_h_min       -16
_diffrn_reflns_limit_k_max       20
_diffrn_reflns_limit_k_min       -20
_diffrn_reflns_limit_l_max       26
_diffrn_reflns_limit_l_min       -25
_diffrn_reflns_number            33817
_diffrn_reflns_point_group_measured_fraction_full 0.999
_diffrn_reflns_point_group_measured_fraction_max 0.999
_diffrn_reflns_theta_full        25.242
_diffrn_reflns_theta_max         26.372
_diffrn_reflns_theta_min         1.988
_diffrn_ambient_environment      N~2~
_diffrn_ambient_temperature      149.9(4)
_diffrn_detector                 'CCD plate'
_diffrn_detector_area_resol_mean 8.0714
_diffrn_detector_type            Eos
_diffrn_measured_fraction_theta_full 0.999
_diffrn_measured_fraction_theta_max 0.999
_diffrn_measurement_details      
;
List of Runs (angles in degrees, time in seconds):

  # Type    Start    End  Width  t~exp~   \w     \q     \k     \f   Frames
#--------------------------------------------------------------------------
  1  \w    -17.00  22.00   1.00   30.00    --  -18.93 -99.00  90.00   39
  2  \w    -97.00 -35.00   1.00   30.00    --  -18.93-178.00   0.00   62
  3  \w    -40.00   0.00   1.00   30.00    --  -18.93 -77.00-150.00   40
  4  \w     -7.00  93.00   1.00   30.00    --   20.18  38.00   0.00  100
  5  \w      1.00  89.00   1.00   30.00    --   20.18  57.00-150.00   88
  6  \w    -19.00   8.00   1.00   30.00    --   20.18 -99.00 -30.00   27
  7  \w     -1.00  28.00   1.00   30.00    --   20.18  57.00  90.00   29
  8  \w      7.00  70.00   1.00   30.00    --   20.18 -19.00 -30.00   63
  9  \w     34.00  61.00   1.00   30.00    --   20.18 -99.00 -30.00   27
;
_diffrn_measurement_device       'four-circle diffractometer'
_diffrn_measurement_device_type  'SuperNova, Single source at offset/far, Eos'
_diffrn_measurement_method       '\w scans'
_diffrn_orient_matrix_type       
'CrysAlisPro convention (1999,Acta A55,543-557)'
_diffrn_orient_matrix_UB_11      0.0533565000
_diffrn_orient_matrix_UB_12      0.0316844000
_diffrn_orient_matrix_UB_13      0.0164908000
_diffrn_orient_matrix_UB_21      -0.0089529000
_diffrn_orient_matrix_UB_22      -0.0059259000
_diffrn_orient_matrix_UB_23      0.0307831000
_diffrn_orient_matrix_UB_31      0.0208091000
_diffrn_orient_matrix_UB_32      -0.0368631000
_diffrn_orient_matrix_UB_33      -0.0107019000
_diffrn_radiation_monochromator  mirror
_diffrn_radiation_probe          x-ray
_diffrn_radiation_type           MoK\a
_diffrn_radiation_wavelength     0.71073
_diffrn_source                   'micro-focus sealed X-ray tube'
_diffrn_source_type              'SuperNova (Mo) X-ray Source'
_reflns_Friedel_coverage         0.000
_reflns_Friedel_fraction_full    .
_reflns_Friedel_fraction_max     .
_reflns_number_gt                10823
_reflns_number_total             16438
_reflns_odcompleteness_completeness 99.95
_reflns_odcompleteness_iscentric 1
_reflns_odcompleteness_theta     26.32
_reflns_special_details          
;
 Reflections were merged by SHELXL according to the crystal
 class for the calculation of statistics and refinement.
 
 _reflns_Friedel_fraction is defined as the number of unique
 Friedel pairs measured divided by the number that would be
 possible theoretically, ignoring centric projections and
 systematic absences.
;
_reflns_threshold_expression     'I > 2\s(I)'
_computing_cell_refinement       'CrysAlisPro 1.171.39.46 (Rigaku OD, 2018)'
_computing_data_collection       'CrysAlisPro 1.171.39.46 (Rigaku OD, 2018)'
_computing_data_reduction        'CrysAlisPro 1.171.39.46 (Rigaku OD, 2018)'
_computing_molecular_graphics    'Olex2 (Dolomanov et al., 2009)'
_computing_publication_material  'Olex2 (Dolomanov et al., 2009)'
_computing_structure_refinement  'ShelXL (Sheldrick, 2015)'
_computing_structure_solution    'ShelXS (Sheldrick, 2008)'
_refine_diff_density_max         1.642
_refine_diff_density_min         -2.103
_refine_diff_density_rms         0.125
_refine_ls_extinction_coef       .
_refine_ls_extinction_method     none
_refine_ls_goodness_of_fit_ref   0.973
_refine_ls_hydrogen_treatment    constr
_refine_ls_matrix_type           full
_refine_ls_number_parameters     976
_refine_ls_number_reflns         16438
_refine_ls_number_restraints     1096
_refine_ls_R_factor_all          0.1093
_refine_ls_R_factor_gt           0.0684
_refine_ls_restrained_S_all      0.963
_refine_ls_shift/su_max          0.001
_refine_ls_shift/su_mean         0.000
_refine_ls_structure_factor_coef Fsqd
_refine_ls_weighting_details     
'w=1/[\s^2^(Fo^2^)+(0.0377P)^2^] where P=(Fo^2^+2Fc^2^)/3'
_refine_ls_weighting_scheme      calc
_refine_ls_wR_factor_gt          0.1319
_refine_ls_wR_factor_ref         0.1555
_olex2_refinement_description    
;
1. Fixed Uiso
 At 1.2 times of:
  All C(H) groups, All C(H,H) groups, All C(H,H,H,H) groups
 At 1.5 times of:
  All C(H,H,H) groups
2. Restrained distances
 O7A-C91 = O7-C91 = O7A-C90A = O7-C90
 1.45 with sigma of 0.02
 C90A-C89A = C90-C89 = C92-C91 = C92-C91
 1.55 with sigma of 0.02
 C80-C79 \\sim C80-C79A \\sim C79A-C78A \\sim C79-C78 \\sim C78A-C77 \\sim
C78-C77 \\sim C74A-C73 ~
 C75-C74 \\sim C74-C73 \\sim C75-C74A
 with sigma of 0.02
3. Uiso/Uaniso restraints and constraints
O4 \\sim C77 \\sim C78 \\sim C78A \\sim C79 \\sim C79A \\sim C80: within 2A
with sigma of 0.04 and sigma for terminal atoms of 0.08
O3 \\sim C73 \\sim C74 \\sim C74A \\sim C75 \\sim C76: within 2A with sigma of
0.04 and sigma for terminal atoms of 0.08
O7 \\sim O7A \\sim C89 \\sim C89A \\sim C90 \\sim C90A \\sim C91 \\sim C92:
within 2A with sigma of 0.04 and sigma for terminal atoms of 0.08
4. Rigid body (RIGU) restrains
 All non-hydrogen atoms
 with sigma for 1-2 distances of 0.004 and sigma for 1-3 distances of 0.004
5. Others
 Sof(H73C)=Sof(H73D)=Sof(C74A)=Sof(H74C)=Sof(H74D)=Sof(H75C)=Sof(H75D)=
 Sof(H77C)=Sof(H77D)=Sof(C78A)=Sof(H78C)=Sof(H78D)=Sof(C79A)=Sof(H79C)=
 Sof(H79D)=Sof(H80C)=Sof(H80D)=Sof(O7A)=Sof(C89A)=Sof(H89D)=Sof(H89E)=Sof(H89F)=
 Sof(C90A)=Sof(H90C)=Sof(H90D)=Sof(H91A)=1-FVAR(1)
 Sof(H73A)=Sof(H73B)=Sof(C74)=Sof(H74A)=Sof(H74B)=Sof(H75A)=Sof(H75B)=
 Sof(H77A)=Sof(H77B)=Sof(C78)=Sof(H78A)=Sof(H78B)=Sof(C79)=Sof(H79A)=Sof(H79B)=
 Sof(H80A)=Sof(H80B)=Sof(O7)=Sof(C89)=Sof(H89A)=Sof(H89B)=Sof(H89C)=Sof(C90)=
 Sof(H90A)=Sof(H90B)=Sof(H91A)=Sof(H91B)=FVAR(1)
6.a Ternary CH refined with riding coordinates:
 C7(H7), C24(H24), C43(H43), C60(H60)
6.b Secondary CH2 refined with riding coordinates:
 C73(H73A,H73B), C73(H73C,H73D), C74(H74A,H74B), C74A(H74C,H74D), C75(H75A,
 H75B), C75(H75C,H75D), C76(H76A,H76B), C77(H77A,H77B), C77(H77C,H77D),
 C78(H78A,H78B), C78A(H78C,H78D), C79(H79A,H79B), C79A(H79C,H79D), C80(H80A,
 H80B), C80(H80C,H80D), C81(H81A,H81B), C82(H82A,H82B), C83(H83A,H83B),
 C84(H84A,H84B), C87(H87A,H87B), C90(H90A,H90B), C90A(H90C,H90D)
6.c Aromatic/amide H refined with riding coordinates:
 C3(H3), C5(H5), C9(H9), C10(H10), C11(H11), C12(H12), C13(H13), C15(H15),
 C16(H16), C17(H17), C18(H18), C19(H19), C26(H26), C27(H27), C28(H28), C29(H29),
  C30(H30), C32(H32), C33(H33), C34(H34), C35(H35), C36(H36), C39(H39),
 C41(H41), C45(H45), C46(H46), C47(H47), C48(H48), C49(H49), C51(H51), C52(H52),
  C53(H53), C54(H54), C55(H55), C62(H62), C63(H63), C64(H64), C65(H65),
 C66(H66), C68(H68), C69(H69), C70(H70), C71(H71), C72(H72), C85(H85), C91(H91),
  C91(H91A)
6.d Idealised Me refined as rotating group:
 C21(H21A,H21B,H21C), C22(H22A,H22B,H22C), C23(H23A,H23B,H23C), C57(H57A,H57B,
 H57C), C58(H58A,H58B,H58C), C59(H59A,H59B,H59C), C86(H86A,H86B,H86C), C88(H88A,
 H88B,H88C), C89(H89A,H89B,H89C), C89A(H89D,H89E,H89F), C92(H92A,H92B,H92C)
;
_atom_sites_solution_hydrogens   geom
_atom_sites_solution_primary     dual
_atom_sites_solution_secondary   diffmap
loop_
_atom_site_label
_atom_site_type_symbol
_atom_site_fract_x
_atom_site_fract_y
_atom_site_fract_z
_atom_site_U_iso_or_equiv
_atom_site_adp_type
_atom_site_occupancy
_atom_site_site_symmetry_order
_atom_site_calc_flag
_atom_site_refinement_flags_posn
_atom_site_refinement_flags_adp
_atom_site_refinement_flags_occupancy
_atom_site_disorder_assembly
_atom_site_disorder_group
Dy1 Dy 0.57164(2) 0.46434(2) 0.18940(2) 0.02861(10) Uani 1 1 d . . . . .
Cl1 Cl 0.48156(16) 0.56475(11) 0.15062(9) 0.0517(5) Uani 1 1 d . . . . .
O1 O 0.6367(3) 0.3561(2) 0.17426(19) 0.0289(9) Uani 1 1 d . . . . .
O2 O 0.6132(3) 0.5539(3) 0.29493(19) 0.0295(9) Uani 1 1 d . . . . .
O3 O 0.7399(3) 0.5618(3) 0.1798(2) 0.0356(10) Uani 1 1 d . U . . .
O4 O 0.4846(4) 0.3643(3) 0.0711(2) 0.0408(11) Uani 1 1 d . U . . .
O5 O 0.4002(3) 0.3976(3) 0.2181(2) 0.0435(11) Uani 1 1 d . . . . .
C1 C 0.6944(4) 0.2989(4) 0.1657(3) 0.0260(12) Uani 1 1 d . . . . .
C2 C 0.6711(5) 0.2345(4) 0.1961(3) 0.0262(12) Uani 1 1 d . . . . .
C3 C 0.7379(5) 0.1829(4) 0.1921(3) 0.0303(13) Uani 1 1 d . . . . .
H3 H 0.723549 0.142600 0.214888 0.036 Uiso 1 1 calc R U . . .
C4 C 0.8242(5) 0.1865(4) 0.1568(3) 0.0283(13) Uani 1 1 d . . . . .
C5 C 0.8419(5) 0.2458(4) 0.1231(3) 0.0293(13) Uani 1 1 d . . . . .
H5 H 0.898977 0.248499 0.096940 0.035 Uiso 1 1 calc R U . . .
C6 C 0.7781(5) 0.3012(4) 0.1266(3) 0.0283(13) Uani 1 1 d . . . . .
C7 C 0.5697(5) 0.2198(4) 0.2282(3) 0.0290(13) Uani 1 1 d . . . . .
H7 H 0.564661 0.281946 0.254853 0.035 Uiso 1 1 calc R U . . .
C8 C 0.5734(5) 0.1749(4) 0.2785(3) 0.0280(13) Uani 1 1 d . . . . .
C9 C 0.5326(5) 0.0796(4) 0.2582(3) 0.0397(16) Uani 1 1 d . . . . .
H9 H 0.499571 0.040384 0.211525 0.048 Uiso 1 1 calc R U . . .
C10 C 0.5393(5) 0.0413(4) 0.3045(4) 0.0436(16) Uani 1 1 d . . . . .
H10 H 0.511661 -0.023859 0.289503 0.052 Uiso 1 1 calc R U . . .
C11 C 0.5859(5) 0.0971(5) 0.3729(3) 0.0413(16) Uani 1 1 d . . . . .
H11 H 0.591406 0.070654 0.404731 0.050 Uiso 1 1 calc R U . . .
C12 C 0.6243(6) 0.1915(5) 0.3941(3) 0.0442(17) Uani 1 1 d . . . . .
H12 H 0.654476 0.230587 0.441209 0.053 Uiso 1 1 calc R U . . .
C13 C 0.6189(5) 0.2292(4) 0.3470(3) 0.0375(15) Uani 1 1 d . . . . .
H13 H 0.647248 0.294377 0.362110 0.045 Uiso 1 1 calc R U . . .
C14 C 0.4675(5) 0.1643(4) 0.1729(3) 0.0327(13) Uani 1 1 d . . . . .
C15 C 0.4677(5) 0.1047(4) 0.1067(3) 0.0379(15) Uani 1 1 d . . . . .
H15 H 0.534455 0.098060 0.093879 0.045 Uiso 1 1 calc R U . . .
C16 C 0.3711(6) 0.0545(4) 0.0591(4) 0.0503(18) Uani 1 1 d . . . . .
H16 H 0.372707 0.013915 0.013935 0.060 Uiso 1 1 calc R U . . .
C17 C 0.2732(6) 0.0627(5) 0.0761(4) 0.059(2) Uani 1 1 d . . . . .
H17 H 0.207617 0.028552 0.042936 0.071 Uiso 1 1 calc R U . . .
C18 C 0.2716(6) 0.1209(5) 0.1415(4) 0.059(2) Uani 1 1 d . . . . .
H18 H 0.204352 0.127147 0.153797 0.071 Uiso 1 1 calc R U . . .
C19 C 0.3653(5) 0.1698(5) 0.1891(4) 0.0427(16) Uani 1 1 d . . . . .
H19 H 0.361922 0.208680 0.234367 0.051 Uiso 1 1 calc R U . . .
C20 C 0.8950(5) 0.1271(4) 0.1548(3) 0.0315(13) Uani 1 1 d . . . . .
C21 C 0.9612(6) 0.1620(5) 0.2266(3) 0.0485(18) Uani 1 1 d . . . . .
H21A H 1.008524 0.226353 0.240993 0.073 Uiso 1 1 calc R U . . .
H21B H 1.006280 0.124011 0.225529 0.073 Uiso 1 1 calc R U . . .
H21C H 0.911461 0.157986 0.259189 0.073 Uiso 1 1 calc R U . . .
C22 C 0.9746(5) 0.1297(4) 0.1041(3) 0.0421(16) Uani 1 1 d . . . . .
H22A H 0.933656 0.111396 0.058288 0.063 Uiso 1 1 calc R U . . .
H22B H 1.013414 0.086860 0.101711 0.063 Uiso 1 1 calc R U . . .
H22C H 1.027466 0.192392 0.119777 0.063 Uiso 1 1 calc R U . . .
C23 C 0.8202(5) 0.0259(4) 0.1327(4) 0.0438(17) Uani 1 1 d . . . . .
H23A H 0.772940 0.022088 0.166682 0.066 Uiso 1 1 calc R U . . .
H23B H 0.865087 -0.012652 0.129744 0.066 Uiso 1 1 calc R U . . .
H23C H 0.774913 0.004128 0.087596 0.066 Uiso 1 1 calc R U . . .
C24 C 0.7962(5) 0.3554(4) 0.0820(3) 0.0320(13) Uani 1 1 d . . . . .
H24 H 0.768670 0.407641 0.103799 0.038 Uiso 1 1 calc R U . . .
C25 C 0.9175(5) 0.3991(4) 0.0816(3) 0.0339(14) Uani 1 1 d . . . . .
C26 C 0.9657(7) 0.3722(5) 0.0241(4) 0.063(2) Uani 1 1 d . . . . .
H26 H 0.922290 0.326334 -0.018675 0.076 Uiso 1 1 calc R U . . .
C27 C 1.0775(8) 0.4125(7) 0.0292(5) 0.084(3) Uani 1 1 d . . . . .
H27 H 1.109947 0.392869 -0.010302 0.101 Uiso 1 1 calc R U . . .
C28 C 1.1404(7) 0.4780(6) 0.0883(5) 0.076(3) Uani 1 1 d . . . . .
H28 H 1.216919 0.503854 0.090919 0.091 Uiso 1 1 calc R U . . .
C29 C 1.0945(6) 0.5076(6) 0.1447(5) 0.073(2) Uani 1 1 d . . . . .
H29 H 1.138355 0.556078 0.186365 0.088 Uiso 1 1 calc R U . . .
C30 C 0.9839(6) 0.4672(5) 0.1415(4) 0.0536(18) Uani 1 1 d . . . . .
H30 H 0.953190 0.487019 0.181713 0.064 Uiso 1 1 calc R U . . .
C31 C 0.7281(5) 0.2979(4) 0.0094(3) 0.0372(15) Uani 1 1 d . . . . .
C32 C 0.7106(7) 0.3424(5) -0.0321(4) 0.065(2) Uani 1 1 d . . . . .
H32 H 0.738176 0.407921 -0.013958 0.078 Uiso 1 1 calc R U . . .
C33 C 0.6542(9) 0.2930(6) -0.0986(4) 0.090(3) Uani 1 1 d . . . . .
H33 H 0.644639 0.324160 -0.126425 0.108 Uiso 1 1 calc R U . . .
C34 C 0.6117(8) 0.1982(6) -0.1248(4) 0.092(3) Uani 1 1 d . . . . .
H34 H 0.572677 0.163631 -0.170739 0.110 Uiso 1 1 calc R U . . .
C35 C 0.6259(7) 0.1539(5) -0.0841(4) 0.069(3) Uani 1 1 d . . . . .
H35 H 0.595174 0.088501 -0.101952 0.083 Uiso 1 1 calc R U . . .
C36 C 0.6843(6) 0.2030(4) -0.0176(3) 0.0472(18) Uani 1 1 d . . . . .
H36 H 0.694275 0.171142 0.009578 0.057 Uiso 1 1 calc R U . . .
C37 C 0.6394(4) 0.6181(4) 0.3602(3) 0.0245(12) Uani 1 1 d . . . . .
C38 C 0.6218(5) 0.7027(4) 0.3784(3) 0.0280(13) Uani 1 1 d . . . . .
C39 C 0.6494(5) 0.7658(4) 0.4473(3) 0.0334(14) Uani 1 1 d . . . . .
H39 H 0.635618 0.822033 0.458777 0.040 Uiso 1 1 calc R U . . .
C40 C 0.6953(5) 0.7512(4) 0.4994(3) 0.0313(13) Uani 1 1 d . . . . .
C41 C 0.7139(5) 0.6675(4) 0.4806(3) 0.0298(13) Uani 1 1 d . . . . .
H41 H 0.745935 0.654975 0.515135 0.036 Uiso 1 1 calc R U . . .
C42 C 0.6869(4) 0.6020(4) 0.4127(3) 0.0257(12) Uani 1 1 d . . . . .
C43 C 0.5789(5) 0.7277(4) 0.3230(3) 0.0336(14) Uani 1 1 d . . . . .
H43 H 0.548932 0.669071 0.280365 0.040 Uiso 1 1 calc R U . . .
C44 C 0.6687(6) 0.7946(4) 0.3046(3) 0.0358(14) Uani 1 1 d . . . . .
C45 C 0.7764(6) 0.8342(5) 0.3382(4) 0.0504(18) Uani 1 1 d . . . . .
H45 H 0.798280 0.820498 0.374975 0.061 Uiso 1 1 calc R U . . .
C46 C 0.8530(7) 0.8946(5) 0.3179(4) 0.064(2) Uani 1 1 d . . . . .
H46 H 0.926790 0.921803 0.341107 0.077 Uiso 1 1 calc R U . . .
C47 C 0.8226(7) 0.9151(6) 0.2647(4) 0.072(2) Uani 1 1 d . . . . .
H47 H 0.875029 0.956726 0.251736 0.087 Uiso 1 1 calc R U . . .
C48 C 0.7154(7) 0.8748(5) 0.2300(4) 0.063(2) Uani 1 1 d . . . . .
H48 H 0.693850 0.888255 0.193021 0.076 Uiso 1 1 calc R U . . .
C49 C 0.6399(6) 0.8146(5) 0.2501(4) 0.0503(18) Uani 1 1 d . . . . .
H49 H 0.566626 0.786220 0.225854 0.060 Uiso 1 1 calc R U . . .
C50 C 0.4842(5) 0.7631(4) 0.3408(3) 0.0366(15) Uani 1 1 d . . . . .
C51 C 0.5003(6) 0.8555(5) 0.3819(4) 0.0514(19) Uani 1 1 d . . . . .
H51 H 0.572577 0.898724 0.398786 0.062 Uiso 1 1 calc R U . . .
C52 C 0.4119(7) 0.8857(5) 0.3987(4) 0.064(2) Uani 1 1 d . . . . .
H52 H 0.423633 0.948483 0.427109 0.077 Uiso 1 1 calc R U . . .
C53 C 0.3079(7) 0.8224(6) 0.3732(5) 0.075(3) Uani 1 1 d . . . . .
H53 H 0.247008 0.841328 0.385048 0.090 Uiso 1 1 calc R U . . .
C54 C 0.2912(6) 0.7332(6) 0.3311(5) 0.073(3) Uani 1 1 d . . . . .
H54 H 0.218656 0.690979 0.312233 0.088 Uiso 1 1 calc R U . . .
C55 C 0.3782(6) 0.7028(5) 0.3153(4) 0.0506(18) Uani 1 1 d . . . . .
H55 H 0.364785 0.639728 0.286653 0.061 Uiso 1 1 calc R U . . .
C56 C 0.7263(5) 0.8220(4) 0.5750(3) 0.0371(15) Uani 1 1 d . . . . .
C57 C 0.8491(6) 0.8599(6) 0.5963(4) 0.087(3) Uani 1 1 d . . . . .
H57A H 0.875772 0.809846 0.593486 0.130 Uiso 1 1 calc R U . . .
H57B H 0.869282 0.907158 0.643659 0.130 Uiso 1 1 calc R U . . .
H57C H 0.881898 0.887430 0.565424 0.130 Uiso 1 1 calc R U . . .
C58 C 0.6720(8) 0.7780(6) 0.6203(4) 0.095(3) Uani 1 1 d . . . . .
H58A H 0.592782 0.751931 0.604026 0.142 Uiso 1 1 calc R U . . .
H58B H 0.688237 0.824669 0.667799 0.142 Uiso 1 1 calc R U . . .
H58C H 0.699512 0.728779 0.618758 0.142 Uiso 1 1 calc R U . . .
C59 C 0.6887(7) 0.9045(5) 0.5846(4) 0.082(3) Uani 1 1 d . . . . .
H59A H 0.715219 0.929910 0.551369 0.122 Uiso 1 1 calc R U . . .
H59B H 0.718246 0.952198 0.631452 0.122 Uiso 1 1 calc R U . . .
H59C H 0.608674 0.883790 0.576925 0.122 Uiso 1 1 calc R U . . .
C60 C 0.7145(5) 0.5135(4) 0.3944(3) 0.0280(12) Uani 1 1 d . . . . .
H60 H 0.657880 0.464972 0.353926 0.034 Uiso 1 1 calc R U . . .
C61 C 0.7038(5) 0.4791(4) 0.4512(3) 0.0295(13) Uani 1 1 d . . . . .
C62 C 0.7936(5) 0.4754(5) 0.4867(3) 0.0423(17) Uani 1 1 d . . . . .
H62 H 0.864621 0.496365 0.476855 0.051 Uiso 1 1 calc R U . . .
C63 C 0.7779(6) 0.4405(5) 0.5369(3) 0.0502(19) Uani 1 1 d . . . . .
H63 H 0.839293 0.437394 0.560410 0.060 Uiso 1 1 calc R U . . .
C64 C 0.6801(7) 0.4112(5) 0.5534(4) 0.0537(19) Uani 1 1 d . . . . .
H64 H 0.672816 0.388358 0.588187 0.064 Uiso 1 1 calc R U . . .
C65 C 0.5880(6) 0.4144(4) 0.5187(3) 0.0479(17) Uani 1 1 d . . . . .
H65 H 0.517752 0.394412 0.529821 0.057 Uiso 1 1 calc R U . . .
C66 C 0.6028(5) 0.4474(4) 0.4682(3) 0.0363(14) Uani 1 1 d . . . . .
H66 H 0.540715 0.448515 0.443916 0.044 Uiso 1 1 calc R U . . .
C67 C 0.8236(5) 0.5229(4) 0.3702(3) 0.0291(13) Uani 1 1 d . . . . .
C68 C 0.9108(5) 0.6064(4) 0.3944(3) 0.0309(13) Uani 1 1 d . . . . .
H68 H 0.901624 0.660654 0.426356 0.037 Uiso 1 1 calc R U . . .
C69 C 1.0085(5) 0.6119(4) 0.3734(3) 0.0395(15) Uani 1 1 d . . . . .
H69 H 1.066551 0.669618 0.390664 0.047 Uiso 1 1 calc R U . . .
C70 C 1.0238(5) 0.5335(5) 0.3268(3) 0.0411(16) Uani 1 1 d . . . . .
H70 H 1.091897 0.537244 0.311751 0.049 Uiso 1 1 calc R U . . .
C71 C 0.9388(5) 0.4499(5) 0.3025(3) 0.0410(16) Uani 1 1 d . . . . .
H71 H 0.948201 0.395771 0.270607 0.049 Uiso 1 1 calc R U . . .
C72 C 0.8405(5) 0.4451(4) 0.3245(3) 0.0327(14) Uani 1 1 d . . . . .
H72 H 0.783021 0.387179 0.307952 0.039 Uiso 1 1 calc R U . . .
C73 C 0.7596(6) 0.6030(5) 0.1312(4) 0.061(2) Uani 1 1 d D U . . .
H73A H 0.691486 0.608734 0.114003 0.073 Uiso 0.582(10) 1 calc R U P A 1
H73B H 0.784408 0.564071 0.091513 0.073 Uiso 0.582(10) 1 calc R U P A 1
H73C H 0.724098 0.650027 0.139284 0.073 Uiso 0.418(10) 1 calc R U P A 2
H73D H 0.732566 0.555812 0.083321 0.073 Uiso 0.418(10) 1 calc R U P A 2
C74 C 0.8425(10) 0.6930(7) 0.1658(5) 0.049(3) Uani 0.582(10) 1 d D U P A 1
H74A H 0.810364 0.740567 0.189916 0.058 Uiso 0.582(10) 1 calc R U P A 1
H74B H 0.885183 0.711289 0.133093 0.058 Uiso 0.582(10) 1 calc R U P A 1
C74A C 0.8823(11) 0.6467(14) 0.1454(7) 0.065(5) Uani 0.418(10) 1 d D U P A 2
H74C H 0.915784 0.601140 0.119198 0.078 Uiso 0.418(10) 1 calc R U P A 2
H74D H 0.904492 0.699477 0.132131 0.078 Uiso 0.418(10) 1 calc R U P A 2
C75 C 0.9157(6) 0.6774(6) 0.2186(4) 0.069(2) Uani 1 1 d D U . . .
H75A H 0.968042 0.648452 0.196367 0.082 Uiso 0.582(10) 1 calc R U P A 1
H75B H 0.956095 0.736002 0.258735 0.082 Uiso 0.582(10) 1 calc R U P A 1
H75C H 0.919118 0.742030 0.243711 0.082 Uiso 0.418(10) 1 calc R U P A 2
H75D H 0.988406 0.673564 0.228837 0.082 Uiso 0.418(10) 1 calc R U P A 2
C76 C 0.8290(5) 0.6127(5) 0.2390(4) 0.0487(17) Uani 1 1 d . U . . .
H76A H 0.858266 0.569868 0.249478 0.058 Uiso 1 1 calc R U . . .
H76B H 0.803470 0.647935 0.280128 0.058 Uiso 1 1 calc R U . . .
C77 C 0.4467(6) 0.2639(4) 0.0513(3) 0.0465(18) Uani 1 1 d D U . . .
H77A H 0.428243 0.249459 0.091293 0.056 Uiso 0.582(10) 1 calc R U P A 1
H77B H 0.503574 0.237989 0.032945 0.056 Uiso 0.582(10) 1 calc R U P A 1
H77C H 0.399421 0.247820 0.082903 0.056 Uiso 0.418(10) 1 calc R U P A 2
H77D H 0.509991 0.243334 0.053837 0.056 Uiso 0.418(10) 1 calc R U P A 2
C78 C 0.3455(15) 0.2251(14) -0.0041(9) 0.069(6) Uani 0.582(10) 1 d D U P A 1
H78A H 0.345062 0.168133 -0.042432 0.083 Uiso 0.582(10) 1 calc R U P A 1
H78B H 0.278087 0.210945 0.015210 0.083 Uiso 0.582(10) 1 calc R U P A 1
C78A C 0.384(2) 0.2173(19) -0.0214(9) 0.070(8) Uani 0.418(10) 1 d D U P A 2
H78C H 0.413198 0.170776 -0.050774 0.084 Uiso 0.418(10) 1 calc R U P A 2
H78D H 0.305578 0.185890 -0.022080 0.084 Uiso 0.418(10) 1 calc R U P A 2
C79 C 0.3536(14) 0.2990(11) -0.0280(9) 0.070(6) Uani 0.582(10) 1 d D U P A 1
H79A H 0.358198 0.276304 -0.077547 0.084 Uiso 0.582(10) 1 calc R U P A 1
H79B H 0.287515 0.316645 -0.022090 0.084 Uiso 0.582(10) 1 calc R U P A 1
C79A C 0.395(2) 0.2895(12) -0.0467(11) 0.072(8) Uani 0.418(10) 1 d D U P A 2
H79C H 0.321704 0.286554 -0.064679 0.086 Uiso 0.418(10) 1 calc R U P A 2
H79D H 0.437448 0.280766 -0.084408 0.086 Uiso 0.418(10) 1 calc R U P A 2
C80 C 0.4517(7) 0.3802(5) 0.0120(4) 0.065(2) Uani 1 1 d D U . . .
H80A H 0.510393 0.384771 -0.015736 0.078 Uiso 0.582(10) 1 calc R U P A 1
H80B H 0.434288 0.437806 0.026830 0.078 Uiso 0.582(10) 1 calc R U P A 1
H80C H 0.516818 0.415524 -0.000724 0.078 Uiso 0.418(10) 1 calc R U P A 2
H80D H 0.402278 0.416592 0.023400 0.078 Uiso 0.418(10) 1 calc R U P A 2
C81 C 0.3874(5) 0.4138(5) 0.2891(3) 0.0509(18) Uani 1 1 d . . . . .
H81A H 0.417744 0.480567 0.319453 0.061 Uiso 1 1 calc R U . . .
H81B H 0.424904 0.380912 0.306678 0.061 Uiso 1 1 calc R U . . .
C82 C 0.2651(6) 0.3764(5) 0.2860(4) 0.059(2) Uani 1 1 d . . . . .
H82A H 0.238856 0.309100 0.273620 0.071 Uiso 1 1 calc R U . . .
H82B H 0.244085 0.408239 0.330252 0.071 Uiso 1 1 calc R U . . .
C83 C 0.2223(6) 0.3983(5) 0.2295(4) 0.061(2) Uani 1 1 d . . . . .
H83A H 0.144412 0.360382 0.210052 0.073 Uiso 1 1 calc R U . . .
H83B H 0.230594 0.464468 0.246510 0.073 Uiso 1 1 calc R U . . .
C84 C 0.2938(5) 0.3738(5) 0.1772(4) 0.0500(18) Uani 1 1 d . . . . .
H84A H 0.264335 0.307223 0.146403 0.060 Uiso 1 1 calc R U . . .
H84B H 0.299684 0.409858 0.148852 0.060 Uiso 1 1 calc R U . . .
O6 O 1.0639(5) 0.8070(4) 0.5214(3) 0.0814(18) Uani 1 1 d . . . . .
C85 C 1.1036(9) 0.8061(8) 0.5818(6) 0.117(4) Uani 1 1 d . . . . .
H85A H 1.083221 0.850253 0.620916 0.141 Uiso 1 1 calc R U . . .
H85B H 1.184327 0.826185 0.588627 0.141 Uiso 1 1 calc R U . . .
C86 C 1.0583(10) 0.7107(7) 0.5808(5) 0.122(5) Uani 1 1 d . . . . .
H86A H 1.083387 0.668010 0.544504 0.183 Uiso 1 1 calc R U . . .
H86B H 0.978308 0.689621 0.571899 0.183 Uiso 1 1 calc R U . . .
H86C H 1.084014 0.712708 0.625504 0.183 Uiso 1 1 calc R U . . .
C87 C 1.1116(9) 0.8934(7) 0.5153(6) 0.112(4) Uani 1 1 d . . . . .
H87A H 1.189096 0.903782 0.510591 0.134 Uiso 1 1 calc R U . . .
H87B H 1.108164 0.945185 0.556838 0.134 Uiso 1 1 calc R U . . .
C88 C 1.0484(9) 0.8876(7) 0.4536(6) 0.110(4) Uani 1 1 d . . . . .
H88A H 1.059966 0.841453 0.412326 0.165 Uiso 1 1 calc R U . . .
H88B H 1.072684 0.947925 0.451224 0.165 Uiso 1 1 calc R U . . .
H88C H 0.970472 0.869711 0.456304 0.165 Uiso 1 1 calc R U . . .
O7 O 1.0672(9) 0.8479(9) 0.1456(7) 0.099(4) Uani 0.582(10) 1 d D U P A 1
O7A O 1.0723(12) 0.9362(9) 0.1655(7) 0.075(4) Uani 0.418(10) 1 d D U P A 2
C89 C 1.185(3) 0.8463(17) 0.2297(15) 0.132(11) Uani 0.582(10) 1 d D U P A 1
H89A H 1.173530 0.784183 0.194911 0.198 Uiso 0.582(10) 1 calc R U P A 1
H89B H 1.133806 0.842461 0.261614 0.198 Uiso 0.582(10) 1 calc R U P A 1
H89C H 1.260096 0.873772 0.255252 0.198 Uiso 0.582(10) 1 calc R U P A 1
C89A C 1.172(4) 0.8869(17) 0.2370(19) 0.095(9) Uani 0.418(10) 1 d D U P A 2
H89D H 1.159689 0.825177 0.201129 0.142 Uiso 0.418(10) 1 calc R U P A 2
H89E H 1.112522 0.884702 0.263132 0.142 Uiso 0.418(10) 1 calc R U P A 2
H89F H 1.241645 0.907543 0.268046 0.142 Uiso 0.418(10) 1 calc R U P A 2
C90 C 1.1653(16) 0.9060(15) 0.1945(13) 0.117(7) Uani 0.582(10) 1 d D U P A 1
H90A H 1.156056 0.962485 0.228029 0.141 Uiso 0.582(10) 1 calc R U P A 1
H90B H 1.226788 0.924020 0.171280 0.141 Uiso 0.582(10) 1 calc R U P A 1
C90A C 1.1775(18) 0.9546(16) 0.2033(15) 0.085(6) Uani 0.418(10) 1 d D U P A 2
H90C H 1.203596 1.018463 0.239459 0.102 Uiso 0.418(10) 1 calc R U P A 2
H90D H 1.230732 0.949988 0.171612 0.102 Uiso 0.418(10) 1 calc R U P A 2
C91 C 1.0556(8) 0.8770(8) 0.0991(5) 0.110(4) Uani 1 1 d D U . . .
H91A H 1.107917 0.862849 0.067980 0.132 Uiso 0.582(10) 1 calc R U P A 1
H91B H 1.076958 0.945008 0.121731 0.132 Uiso 0.582(10) 1 calc R U P A 1
H91C H 1.075260 0.823637 0.098161 0.132 Uiso 0.418(10) 1 calc R U P A 2
H91D H 1.108005 0.908068 0.076229 0.132 Uiso 0.418(10) 1 calc R U P A 2
C92 C 0.9450(8) 0.8398(6) 0.0559(5) 0.090(3) Uani 1 1 d D U . . .
H92A H 0.937760 0.782655 0.016175 0.135 Uiso 1 1 calc R U . . .
H92B H 0.935577 0.885332 0.039712 0.135 Uiso 1 1 calc R U . . .
H92C H 0.889127 0.826822 0.083308 0.135 Uiso 1 1 calc R U . . .

loop_
_atom_site_aniso_label
_atom_site_aniso_U_11
_atom_site_aniso_U_22
_atom_site_aniso_U_33
_atom_site_aniso_U_23
_atom_site_aniso_U_13
_atom_site_aniso_U_12
Dy1 0.03618(18) 0.03193(17) 0.02259(16) 0.01403(13) 0.00065(13) 0.01533(13)
Cl1 0.0762(13) 0.0455(10) 0.0400(10) 0.0170(8) -0.0104(10) 0.0338(10)
O1 0.037(2) 0.025(2) 0.025(2) 0.0112(18) -0.003(2) 0.0119(18)
O2 0.041(2) 0.037(2) 0.020(2) 0.0195(18) 0.010(2) 0.017(2)
O3 0.051(3) 0.029(2) 0.030(2) 0.0206(19) 0.002(2) 0.008(2)
O4 0.063(3) 0.039(2) 0.021(2) 0.0166(19) -0.011(2) 0.014(2)
O5 0.026(2) 0.064(3) 0.036(3) 0.022(2) 0.001(2) 0.010(2)
C1 0.024(3) 0.032(3) 0.017(3) 0.007(2) -0.006(2) 0.008(2)
C2 0.032(3) 0.033(3) 0.013(3) 0.009(2) -0.003(2) 0.012(3)
C3 0.036(3) 0.035(3) 0.024(3) 0.016(3) 0.001(3) 0.014(3)
C4 0.029(3) 0.032(3) 0.026(3) 0.012(3) -0.005(3) 0.014(3)
C5 0.031(3) 0.036(3) 0.023(3) 0.014(3) 0.000(3) 0.014(3)
C6 0.032(3) 0.031(3) 0.028(3) 0.019(3) 0.004(3) 0.011(3)
C7 0.034(3) 0.030(3) 0.026(3) 0.012(3) 0.004(3) 0.015(3)
C8 0.033(3) 0.029(3) 0.025(3) 0.014(2) 0.005(3) 0.011(3)
C9 0.057(4) 0.029(3) 0.032(4) 0.017(3) 0.000(3) 0.009(3)
C10 0.053(4) 0.037(4) 0.044(4) 0.024(3) 0.000(4) 0.011(3)
C11 0.051(4) 0.056(4) 0.035(3) 0.035(3) 0.011(3) 0.021(3)
C12 0.055(5) 0.051(4) 0.026(3) 0.016(3) 0.003(3) 0.017(4)
C13 0.048(4) 0.030(3) 0.031(3) 0.011(3) 0.000(3) 0.012(3)
C14 0.036(3) 0.037(3) 0.032(3) 0.024(3) 0.002(3) 0.010(3)
C15 0.046(4) 0.036(4) 0.034(3) 0.017(3) -0.006(3) 0.015(3)
C16 0.057(4) 0.042(4) 0.048(4) 0.025(3) -0.013(3) 0.008(3)
C17 0.041(4) 0.070(5) 0.062(5) 0.042(4) -0.015(4) -0.001(4)
C18 0.031(4) 0.085(6) 0.071(5) 0.054(4) 0.001(4) 0.008(4)
C19 0.032(3) 0.061(4) 0.044(4) 0.033(4) 0.005(3) 0.013(3)
C20 0.031(3) 0.038(3) 0.034(3) 0.021(3) 0.003(3) 0.016(3)
C21 0.049(4) 0.060(5) 0.045(4) 0.022(4) -0.002(3) 0.029(4)
C22 0.040(4) 0.053(4) 0.050(4) 0.027(4) 0.009(3) 0.029(3)
C23 0.048(4) 0.040(3) 0.058(5) 0.029(3) 0.012(4) 0.025(3)
C24 0.043(3) 0.034(3) 0.029(3) 0.020(3) 0.006(3) 0.017(3)
C25 0.042(3) 0.034(3) 0.038(3) 0.026(3) 0.010(3) 0.015(3)
C26 0.064(5) 0.068(5) 0.053(5) 0.023(4) 0.027(4) 0.017(4)
C27 0.074(6) 0.099(7) 0.094(6) 0.054(5) 0.051(5) 0.023(5)
C28 0.054(5) 0.099(7) 0.105(7) 0.078(5) 0.025(5) 0.020(5)
C29 0.046(4) 0.091(6) 0.073(6) 0.049(5) -0.004(4) -0.006(4)
C30 0.052(4) 0.063(5) 0.042(4) 0.026(3) 0.007(4) 0.009(4)
C31 0.047(4) 0.044(3) 0.031(3) 0.024(3) 0.001(3) 0.020(3)
C32 0.112(7) 0.041(4) 0.045(4) 0.023(3) -0.009(5) 0.027(5)
C33 0.160(10) 0.068(5) 0.047(5) 0.030(4) -0.024(6) 0.045(6)
C34 0.157(10) 0.068(5) 0.041(5) 0.012(4) -0.039(6) 0.047(6)
C35 0.103(7) 0.037(4) 0.052(5) 0.013(3) -0.028(5) 0.016(4)
C36 0.069(5) 0.036(3) 0.036(4) 0.014(3) -0.013(4) 0.021(3)
C37 0.025(3) 0.029(3) 0.025(3) 0.016(2) 0.008(3) 0.010(2)
C38 0.032(3) 0.032(3) 0.026(3) 0.017(2) 0.007(3) 0.013(3)
C39 0.038(4) 0.035(3) 0.034(3) 0.017(3) 0.010(3) 0.018(3)
C40 0.032(3) 0.037(3) 0.023(3) 0.010(3) 0.009(3) 0.011(3)
C41 0.035(3) 0.036(3) 0.021(3) 0.014(2) 0.001(3) 0.012(3)
C42 0.026(3) 0.034(3) 0.024(3) 0.017(2) 0.007(3) 0.013(3)
C43 0.046(4) 0.031(3) 0.030(3) 0.015(3) 0.007(3) 0.020(3)
C44 0.053(4) 0.032(3) 0.031(4) 0.016(3) 0.011(3) 0.021(3)
C45 0.060(4) 0.048(4) 0.042(4) 0.026(4) 0.003(4) 0.008(3)
C46 0.059(5) 0.072(6) 0.055(5) 0.036(4) 0.007(4) 0.001(4)
C47 0.083(5) 0.074(6) 0.062(6) 0.045(5) 0.021(5) 0.007(5)
C48 0.085(5) 0.066(5) 0.054(5) 0.043(4) 0.015(4) 0.023(4)
C49 0.068(5) 0.047(4) 0.044(4) 0.027(4) 0.007(4) 0.020(4)
C50 0.041(3) 0.042(3) 0.043(4) 0.030(3) 0.009(3) 0.020(3)
C51 0.061(5) 0.048(4) 0.058(5) 0.026(4) 0.013(4) 0.029(4)
C52 0.076(5) 0.061(5) 0.078(6) 0.035(5) 0.024(5) 0.043(4)
C53 0.061(5) 0.087(6) 0.116(8) 0.059(6) 0.042(5) 0.050(4)
C54 0.046(5) 0.083(5) 0.111(8) 0.055(5) 0.027(5) 0.028(4)
C55 0.047(4) 0.056(4) 0.061(5) 0.034(4) 0.015(4) 0.020(3)
C56 0.042(4) 0.042(4) 0.025(3) 0.011(3) 0.007(3) 0.015(3)
C57 0.051(4) 0.110(7) 0.043(5) -0.025(5) -0.014(4) 0.026(5)
C58 0.157(9) 0.070(6) 0.034(5) 0.016(4) 0.033(6) 0.012(6)
C59 0.104(7) 0.081(6) 0.044(5) -0.007(4) -0.011(5) 0.058(6)
C60 0.027(3) 0.033(3) 0.020(3) 0.009(2) -0.004(3) 0.008(3)
C61 0.036(3) 0.031(3) 0.021(3) 0.011(3) -0.002(3) 0.012(3)
C62 0.042(4) 0.070(5) 0.035(4) 0.033(4) 0.009(3) 0.030(4)
C63 0.072(5) 0.065(5) 0.038(4) 0.036(4) 0.010(4) 0.040(4)
C64 0.085(5) 0.053(5) 0.029(4) 0.019(3) 0.022(4) 0.026(4)
C65 0.063(5) 0.045(4) 0.037(4) 0.020(3) 0.017(4) 0.017(4)
C66 0.042(3) 0.038(4) 0.027(3) 0.012(3) 0.000(3) 0.014(3)
C67 0.035(3) 0.036(3) 0.019(3) 0.013(3) 0.000(3) 0.015(3)
C68 0.035(3) 0.037(3) 0.022(3) 0.011(3) 0.000(3) 0.015(3)
C69 0.033(3) 0.050(4) 0.030(4) 0.014(3) -0.003(3) 0.013(3)
C70 0.035(4) 0.062(4) 0.030(4) 0.018(3) 0.006(3) 0.022(3)
C71 0.045(4) 0.049(4) 0.028(4) 0.008(3) 0.003(3) 0.025(3)
C72 0.032(3) 0.035(3) 0.027(3) 0.011(3) -0.004(3) 0.009(3)
C73 0.066(5) 0.078(5) 0.065(5) 0.057(4) 0.022(4) 0.025(4)
C74 0.081(8) 0.042(6) 0.038(6) 0.025(5) 0.039(6) 0.026(5)
C74A 0.077(8) 0.070(12) 0.052(7) 0.038(8) 0.023(8) 0.013(9)
C75 0.055(5) 0.079(6) 0.059(5) 0.033(5) 0.016(4) -0.001(4)
C76 0.044(4) 0.058(5) 0.037(4) 0.023(3) 0.005(3) 0.004(3)
C77 0.067(5) 0.033(3) 0.038(4) 0.016(3) -0.017(3) 0.017(3)
C78 0.086(11) 0.042(7) 0.051(9) 0.014(7) -0.035(8) -0.004(8)
C78A 0.106(17) 0.036(7) 0.047(9) 0.010(7) -0.040(11) 0.012(10)
C79 0.090(11) 0.074(8) 0.039(9) 0.030(7) -0.032(8) 0.017(7)
C79A 0.106(17) 0.050(8) 0.039(9) 0.022(6) -0.035(11) 0.000(11)
C80 0.114(7) 0.045(4) 0.034(4) 0.021(3) -0.020(4) 0.021(4)
C81 0.037(4) 0.068(5) 0.028(3) 0.008(4) 0.005(3) 0.006(4)
C82 0.042(4) 0.065(5) 0.056(5) 0.014(4) 0.019(4) 0.012(4)
C83 0.032(4) 0.064(5) 0.089(6) 0.032(5) 0.015(4) 0.017(4)
C84 0.030(4) 0.057(5) 0.048(4) 0.011(4) -0.011(3) 0.011(3)
O6 0.069(4) 0.079(4) 0.066(4) -0.002(3) -0.006(4) 0.028(3)
C85 0.081(8) 0.163(10) 0.082(7) 0.014(8) -0.019(6) 0.058(8)
C86 0.183(13) 0.143(9) 0.061(7) 0.015(7) -0.008(7) 0.122(10)
C87 0.077(8) 0.092(7) 0.111(9) 0.005(7) 0.008(7) 0.002(6)
C88 0.100(9) 0.104(8) 0.127(10) 0.043(8) 0.041(7) 0.037(7)
O7 0.078(7) 0.102(9) 0.114(9) 0.065(7) 0.024(6) 0.000(6)
O7A 0.078(8) 0.060(9) 0.090(8) 0.034(7) 0.035(7) 0.021(7)
C89 0.106(17) 0.14(2) 0.13(2) 0.094(19) -0.016(15) -0.033(17)
C89A 0.14(2) 0.037(14) 0.085(17) 0.031(13) 0.011(15) -0.004(14)
C90 0.106(11) 0.104(15) 0.125(13) 0.073(13) 0.013(9) -0.019(11)
C90A 0.096(11) 0.058(12) 0.087(12) 0.044(11) 0.018(9) -0.010(11)
C91 0.086(7) 0.127(9) 0.093(7) 0.045(6) 0.028(6) 0.004(7)
C92 0.106(7) 0.080(7) 0.092(7) 0.037(6) 0.028(6) 0.041(6)

_geom_special_details            
;
 All esds (except the esd in the dihedral angle between two l.s. planes)
 are estimated using the full covariance matrix.  The cell esds are taken
 into account individually in the estimation of esds in distances, angles
 and torsion angles; correlations between esds in cell parameters are only
 used when they are defined by crystal symmetry.  An approximate (isotropic)
 treatment of cell esds is used for estimating esds involving l.s. planes.
;

loop_
_geom_bond_atom_site_label_1
_geom_bond_atom_site_label_2
_geom_bond_distance
_geom_bond_site_symmetry_2
_geom_bond_publ_flag
Dy1 O2 2.109(4) . ?
Dy1 O1 2.141(3) . ?
Dy1 O3 2.375(4) . ?
Dy1 O5 2.398(4) . ?
Dy1 O4 2.420(4) . ?
Dy1 Cl1 2.6462(14) . ?
O1 C1 1.350(6) . ?
O2 C37 1.345(6) . ?
O3 C73 1.438(7) . ?
O3 C76 1.459(7) . ?
O4 C80 1.455(7) . ?
O4 C77 1.474(7) . ?
O5 C81 1.462(7) . ?
O5 C84 1.464(7) . ?
C1 C6 1.404(8) . ?
C1 C2 1.417(7) . ?
C2 C3 1.380(7) . ?
C2 C7 1.515(8) . ?
C3 C4 1.381(8) . ?
C3 H3 0.9500 . ?
C4 C5 1.400(7) . ?
C4 C20 1.536(7) . ?
C5 C6 1.403(7) . ?
C5 H5 0.9500 . ?
C6 C24 1.520(7) . ?
C7 C14 1.520(8) . ?
C7 C8 1.529(7) . ?
C7 H7 1.0000 . ?
C8 C13 1.379(8) . ?
C8 C9 1.394(7) . ?
C9 C10 1.375(8) . ?
C9 H9 0.9500 . ?
C10 C11 1.384(9) . ?
C10 H10 0.9500 . ?
C11 C12 1.376(8) . ?
C11 H11 0.9500 . ?
C12 C13 1.382(8) . ?
C12 H12 0.9500 . ?
C13 H13 0.9500 . ?
C14 C15 1.386(8) . ?
C14 C19 1.413(8) . ?
C15 C16 1.388(8) . ?
C15 H15 0.9500 . ?
C16 C17 1.376(9) . ?
C16 H16 0.9500 . ?
C17 C18 1.372(10) . ?
C17 H17 0.9500 . ?
C18 C19 1.360(9) . ?
C18 H18 0.9500 . ?
C19 H19 0.9500 . ?
C20 C21 1.526(8) . ?
C20 C22 1.537(8) . ?
C20 C23 1.544(8) . ?
C21 H21A 0.9800 . ?
C21 H21B 0.9800 . ?
C21 H21C 0.9800 . ?
C22 H22A 0.9800 . ?
C22 H22B 0.9800 . ?
C22 H22C 0.9800 . ?
C23 H23A 0.9800 . ?
C23 H23B 0.9800 . ?
C23 H23C 0.9800 . ?
C24 C25 1.532(8) . ?
C24 C31 1.533(8) . ?
C24 H24 1.0000 . ?
C25 C30 1.372(9) . ?
C25 C26 1.387(9) . ?
C26 C27 1.390(11) . ?
C26 H26 0.9500 . ?
C27 C28 1.335(12) . ?
C27 H27 0.9500 . ?
C28 C29 1.358(11) . ?
C28 H28 0.9500 . ?
C29 C30 1.382(10) . ?
C29 H29 0.9500 . ?
C30 H30 0.9500 . ?
C31 C36 1.377(8) . ?
C31 C32 1.401(8) . ?
C32 C33 1.374(10) . ?
C32 H32 0.9500 . ?
C33 C34 1.375(11) . ?
C33 H33 0.9500 . ?
C34 C35 1.372(10) . ?
C34 H34 0.9500 . ?
C35 C36 1.382(9) . ?
C35 H35 0.9500 . ?
C36 H36 0.9500 . ?
C37 C42 1.405(7) . ?
C37 C38 1.407(7) . ?
C38 C39 1.397(8) . ?
C38 C43 1.528(7) . ?
C39 C40 1.372(8) . ?
C39 H39 0.9500 . ?
C40 C41 1.397(7) . ?
C40 C56 1.540(8) . ?
C41 C42 1.393(7) . ?
C41 H41 0.9500 . ?
C42 C60 1.534(7) . ?
C43 C50 1.526(8) . ?
C43 C44 1.535(8) . ?
C43 H43 1.0000 . ?
C44 C45 1.383(9) . ?
C44 C49 1.390(8) . ?
C45 C46 1.401(9) . ?
C45 H45 0.9500 . ?
C46 C47 1.375(10) . ?
C46 H46 0.9500 . ?
C47 C48 1.385(11) . ?
C47 H47 0.9500 . ?
C48 C49 1.388(10) . ?
C48 H48 0.9500 . ?
C49 H49 0.9500 . ?
C50 C55 1.379(9) . ?
C50 C51 1.398(8) . ?
C51 C52 1.400(9) . ?
C51 H51 0.9500 . ?
C52 C53 1.374(11) . ?
C52 H52 0.9500 . ?
C53 C54 1.358(11) . ?
C53 H53 0.9500 . ?
C54 C55 1.382(9) . ?
C54 H54 0.9500 . ?
C55 H55 0.9500 . ?
C56 C58 1.502(9) . ?
C56 C57 1.509(9) . ?
C56 C59 1.542(8) . ?
C57 H57A 0.9800 . ?
C57 H57B 0.9800 . ?
C57 H57C 0.9800 . ?
C58 H58A 0.9800 . ?
C58 H58B 0.9800 . ?
C58 H58C 0.9800 . ?
C59 H59A 0.9800 . ?
C59 H59B 0.9800 . ?
C59 H59C 0.9800 . ?
C60 C61 1.519(7) . ?
C60 C67 1.518(8) . ?
C60 H60 1.0000 . ?
C61 C66 1.384(8) . ?
C61 C62 1.397(8) . ?
C62 C63 1.394(8) . ?
C62 H62 0.9500 . ?
C63 C64 1.335(10) . ?
C63 H63 0.9500 . ?
C64 C65 1.407(9) . ?
C64 H64 0.9500 . ?
C65 C66 1.380(8) . ?
C65 H65 0.9500 . ?
C66 H66 0.9500 . ?
C67 C72 1.385(7) . ?
C67 C68 1.395(8) . ?
C68 C69 1.359(8) . ?
C68 H68 0.9500 . ?
C69 C70 1.389(8) . ?
C69 H69 0.9500 . ?
C70 C71 1.382(9) . ?
C70 H70 0.9500 . ?
C71 C72 1.375(8) . ?
C71 H71 0.9500 . ?
C72 H72 0.9500 . ?
C73 C74 1.442(10) . ?
C73 C74A 1.507(12) . ?
C73 H73A 0.9900 . ?
C73 H73B 0.9900 . ?
C73 H73C 0.9900 . ?
C73 H73D 0.9900 . ?
C74 C75 1.588(10) . ?
C74 H74A 0.9900 . ?
C74 H74B 0.9900 . ?
C74A C75 1.446(12) . ?
C74A H74C 0.9900 . ?
C74A H74D 0.9900 . ?
C75 C76 1.515(9) . ?
C75 H75A 0.9900 . ?
C75 H75B 0.9900 . ?
C75 H75C 0.9900 . ?
C75 H75D 0.9900 . ?
C76 H76A 0.9900 . ?
C76 H76B 0.9900 . ?
C77 C78A 1.508(13) . ?
C77 C78 1.525(12) . ?
C77 H77A 0.9900 . ?
C77 H77B 0.9900 . ?
C77 H77C 0.9900 . ?
C77 H77D 0.9900 . ?
C78 C79 1.479(12) . ?
C78 H78A 0.9900 . ?
C78 H78B 0.9900 . ?
C78A C79A 1.466(13) . ?
C78A H78C 0.9900 . ?
C78A H78D 0.9900 . ?
C79 C80 1.477(12) . ?
C79 H79A 0.9900 . ?
C79 H79B 0.9900 . ?
C79A C80 1.488(13) . ?
C79A H79C 0.9900 . ?
C79A H79D 0.9900 . ?
C80 H80A 0.9900 . ?
C80 H80B 0.9900 . ?
C80 H80C 0.9900 . ?
C80 H80D 0.9900 . ?
C81 C82 1.516(9) . ?
C81 H81A 0.9900 . ?
C81 H81B 0.9900 . ?
C82 C83 1.515(9) . ?
C82 H82A 0.9900 . ?
C82 H82B 0.9900 . ?
C83 C84 1.504(9) . ?
C83 H83A 0.9900 . ?
C83 H83B 0.9900 . ?
C84 H84A 0.9900 . ?
C84 H84B 0.9900 . ?
O6 C85 1.373(11) . ?
O6 C87 1.443(11) . ?
C85 C86 1.511(14) . ?
C85 H85A 0.9900 . ?
C85 H85B 0.9900 . ?
C86 H86A 0.9800 . ?
C86 H86B 0.9800 . ?
C86 H86C 0.9800 . ?
C87 C88 1.477(13) . ?
C87 H87A 0.9900 . ?
C87 H87B 0.9900 . ?
C88 H88A 0.9800 . ?
C88 H88B 0.9800 . ?
C88 H88C 0.9800 . ?
O7 C91 1.278(11) . ?
O7 C90 1.426(16) . ?
O7A C91 1.347(13) . ?
O7A C90A 1.444(17) . ?
C89 C90 1.523(16) . ?
C89 H89A 0.9800 . ?
C89 H89B 0.9800 . ?
C89 H89C 0.9800 . ?
C89A C90A 1.538(17) . ?
C89A H89D 0.9800 . ?
C89A H89E 0.9800 . ?
C89A H89F 0.9800 . ?
C90 H90A 0.9900 . ?
C90 H90B 0.9900 . ?
C90A H90C 0.9900 . ?
C90A H90D 0.9900 . ?
C91 C92 1.491(9) . ?
C91 H91A 0.9900 . ?
C91 H91B 0.9900 . ?
C91 H91C 0.9900 . ?
C91 H91D 0.9900 . ?
C92 H92A 0.9800 . ?
C92 H92B 0.9800 . ?
C92 H92C 0.9800 . ?

loop_
_geom_angle_atom_site_label_1
_geom_angle_atom_site_label_2
_geom_angle_atom_site_label_3
_geom_angle
_geom_angle_site_symmetry_1
_geom_angle_site_symmetry_3
_geom_angle_publ_flag
O2 Dy1 O1 108.16(14) . . ?
O2 Dy1 O3 85.21(14) . . ?
O1 Dy1 O3 91.39(14) . . ?
O2 Dy1 O5 84.28(15) . . ?
O1 Dy1 O5 98.92(15) . . ?
O3 Dy1 O5 167.14(14) . . ?
O2 Dy1 O4 167.35(14) . . ?
O1 Dy1 O4 80.84(14) . . ?
O3 Dy1 O4 103.78(14) . . ?
O5 Dy1 O4 85.55(15) . . ?
O2 Dy1 Cl1 95.78(10) . . ?
O1 Dy1 Cl1 155.54(11) . . ?
O3 Dy1 Cl1 85.60(10) . . ?
O5 Dy1 Cl1 88.10(11) . . ?
O4 Dy1 Cl1 76.36(10) . . ?
C1 O1 Dy1 170.1(4) . . ?
C37 O2 Dy1 173.9(3) . . ?
C73 O3 C76 109.2(5) . . ?
C73 O3 Dy1 128.1(4) . . ?
C76 O3 Dy1 119.7(3) . . ?
C80 O4 C77 108.2(5) . . ?
C80 O4 Dy1 134.0(4) . . ?
C77 O4 Dy1 117.7(3) . . ?
C81 O5 C84 109.0(5) . . ?
C81 O5 Dy1 122.0(4) . . ?
C84 O5 Dy1 123.8(4) . . ?
O1 C1 C6 121.2(5) . . ?
O1 C1 C2 120.3(5) . . ?
C6 C1 C2 118.5(5) . . ?
C3 C2 C1 119.2(5) . . ?
C3 C2 C7 121.6(5) . . ?
C1 C2 C7 119.1(5) . . ?
C2 C3 C4 123.8(5) . . ?
C2 C3 H3 118.1 . . ?
C4 C3 H3 118.1 . . ?
C3 C4 C5 116.5(5) . . ?
C3 C4 C20 120.8(5) . . ?
C5 C4 C20 122.7(5) . . ?
C4 C5 C6 122.1(5) . . ?
C4 C5 H5 119.0 . . ?
C6 C5 H5 119.0 . . ?
C5 C6 C1 119.7(5) . . ?
C5 C6 C24 117.8(5) . . ?
C1 C6 C24 122.3(5) . . ?
C2 C7 C14 110.8(5) . . ?
C2 C7 C8 113.3(4) . . ?
C14 C7 C8 110.6(5) . . ?
C2 C7 H7 107.3 . . ?
C14 C7 H7 107.3 . . ?
C8 C7 H7 107.3 . . ?
C13 C8 C9 117.5(5) . . ?
C13 C8 C7 120.0(5) . . ?
C9 C8 C7 122.6(5) . . ?
C10 C9 C8 121.1(6) . . ?
C10 C9 H9 119.4 . . ?
C8 C9 H9 119.4 . . ?
C9 C10 C11 120.4(6) . . ?
C9 C10 H10 119.8 . . ?
C11 C10 H10 119.8 . . ?
C12 C11 C10 119.2(6) . . ?
C12 C11 H11 120.4 . . ?
C10 C11 H11 120.4 . . ?
C11 C12 C13 119.9(6) . . ?
C11 C12 H12 120.0 . . ?
C13 C12 H12 120.0 . . ?
C8 C13 C12 121.8(6) . . ?
C8 C13 H13 119.1 . . ?
C12 C13 H13 119.1 . . ?
C15 C14 C19 116.9(6) . . ?
C15 C14 C7 123.4(5) . . ?
C19 C14 C7 119.7(5) . . ?
C14 C15 C16 120.6(6) . . ?
C14 C15 H15 119.7 . . ?
C16 C15 H15 119.7 . . ?
C17 C16 C15 121.1(7) . . ?
C17 C16 H16 119.5 . . ?
C15 C16 H16 119.5 . . ?
C18 C17 C16 119.0(7) . . ?
C18 C17 H17 120.5 . . ?
C16 C17 H17 120.5 . . ?
C19 C18 C17 120.6(7) . . ?
C19 C18 H18 119.7 . . ?
C17 C18 H18 119.7 . . ?
C18 C19 C14 121.8(7) . . ?
C18 C19 H19 119.1 . . ?
C14 C19 H19 119.1 . . ?
C21 C20 C4 109.3(5) . . ?
C21 C20 C22 108.5(5) . . ?
C4 C20 C22 112.5(5) . . ?
C21 C20 C23 109.2(5) . . ?
C4 C20 C23 109.2(5) . . ?
C22 C20 C23 108.2(5) . . ?
C20 C21 H21A 109.5 . . ?
C20 C21 H21B 109.5 . . ?
H21A C21 H21B 109.5 . . ?
C20 C21 H21C 109.5 . . ?
H21A C21 H21C 109.5 . . ?
H21B C21 H21C 109.5 . . ?
C20 C22 H22A 109.5 . . ?
C20 C22 H22B 109.5 . . ?
H22A C22 H22B 109.5 . . ?
C20 C22 H22C 109.5 . . ?
H22A C22 H22C 109.5 . . ?
H22B C22 H22C 109.5 . . ?
C20 C23 H23A 109.5 . . ?
C20 C23 H23B 109.5 . . ?
H23A C23 H23B 109.5 . . ?
C20 C23 H23C 109.5 . . ?
H23A C23 H23C 109.5 . . ?
H23B C23 H23C 109.5 . . ?
C6 C24 C25 112.5(5) . . ?
C6 C24 C31 111.9(5) . . ?
C25 C24 C31 112.7(5) . . ?
C6 C24 H24 106.4 . . ?
C25 C24 H24 106.4 . . ?
C31 C24 H24 106.4 . . ?
C30 C25 C26 117.3(7) . . ?
C30 C25 C24 118.9(6) . . ?
C26 C25 C24 123.7(6) . . ?
C25 C26 C27 119.9(8) . . ?
C25 C26 H26 120.1 . . ?
C27 C26 H26 120.1 . . ?
C28 C27 C26 121.5(9) . . ?
C28 C27 H27 119.3 . . ?
C26 C27 H27 119.3 . . ?
C27 C28 C29 119.7(9) . . ?
C27 C28 H28 120.2 . . ?
C29 C28 H28 120.2 . . ?
C28 C29 C30 120.0(9) . . ?
C28 C29 H29 120.0 . . ?
C30 C29 H29 120.0 . . ?
C25 C30 C29 121.6(8) . . ?
C25 C30 H30 119.2 . . ?
C29 C30 H30 119.2 . . ?
C36 C31 C32 118.1(6) . . ?
C36 C31 C24 122.3(5) . . ?
C32 C31 C24 119.5(6) . . ?
C33 C32 C31 121.2(7) . . ?
C33 C32 H32 119.4 . . ?
C31 C32 H32 119.4 . . ?
C32 C33 C34 119.8(7) . . ?
C32 C33 H33 120.1 . . ?
C34 C33 H33 120.1 . . ?
C35 C34 C33 119.6(8) . . ?
C35 C34 H34 120.2 . . ?
C33 C34 H34 120.2 . . ?
C34 C35 C36 121.0(7) . . ?
C34 C35 H35 119.5 . . ?
C36 C35 H35 119.5 . . ?
C31 C36 C35 120.3(6) . . ?
C31 C36 H36 119.9 . . ?
C35 C36 H36 119.9 . . ?
O2 C37 C42 119.9(4) . . ?
O2 C37 C38 122.3(5) . . ?
C42 C37 C38 117.8(5) . . ?
C39 C38 C37 119.4(5) . . ?
C39 C38 C43 120.2(5) . . ?
C37 C38 C43 120.4(5) . . ?
C40 C39 C38 123.7(5) . . ?
C40 C39 H39 118.1 . . ?
C38 C39 H39 118.1 . . ?
C39 C40 C41 116.5(5) . . ?
C39 C40 C56 123.0(5) . . ?
C41 C40 C56 120.5(5) . . ?
C42 C41 C40 122.0(5) . . ?
C42 C41 H41 119.0 . . ?
C40 C41 H41 119.0 . . ?
C41 C42 C37 120.6(5) . . ?
C41 C42 C60 119.8(5) . . ?
C37 C42 C60 119.5(5) . . ?
C50 C43 C38 112.4(5) . . ?
C50 C43 C44 111.2(5) . . ?
C38 C43 C44 113.2(5) . . ?
C50 C43 H43 106.5 . . ?
C38 C43 H43 106.5 . . ?
C44 C43 H43 106.5 . . ?
C45 C44 C49 118.6(7) . . ?
C45 C44 C43 123.7(6) . . ?
C49 C44 C43 117.6(6) . . ?
C44 C45 C46 119.8(7) . . ?
C44 C45 H45 120.1 . . ?
C46 C45 H45 120.1 . . ?
C47 C46 C45 120.8(8) . . ?
C47 C46 H46 119.6 . . ?
C45 C46 H46 119.6 . . ?
C46 C47 C48 119.9(8) . . ?
C46 C47 H47 120.0 . . ?
C48 C47 H47 120.0 . . ?
C47 C48 C49 119.1(8) . . ?
C47 C48 H48 120.5 . . ?
C49 C48 H48 120.5 . . ?
C48 C49 C44 121.7(7) . . ?
C48 C49 H49 119.1 . . ?
C44 C49 H49 119.1 . . ?
C55 C50 C51 117.8(6) . . ?
C55 C50 C43 119.6(6) . . ?
C51 C50 C43 122.5(6) . . ?
C50 C51 C52 121.3(7) . . ?
C50 C51 H51 119.3 . . ?
C52 C51 H51 119.3 . . ?
C53 C52 C51 118.6(7) . . ?
C53 C52 H52 120.7 . . ?
C51 C52 H52 120.7 . . ?
C54 C53 C52 120.6(7) . . ?
C54 C53 H53 119.7 . . ?
C52 C53 H53 119.7 . . ?
C53 C54 C55 121.0(8) . . ?
C53 C54 H54 119.5 . . ?
C55 C54 H54 119.5 . . ?
C50 C55 C54 120.6(7) . . ?
C50 C55 H55 119.7 . . ?
C54 C55 H55 119.7 . . ?
C58 C56 C57 111.6(7) . . ?
C58 C56 C40 110.2(6) . . ?
C57 C56 C40 109.2(5) . . ?
C58 C56 C59 107.4(6) . . ?
C57 C56 C59 107.1(6) . . ?
C40 C56 C59 111.3(5) . . ?
C56 C57 H57A 109.5 . . ?
C56 C57 H57B 109.5 . . ?
H57A C57 H57B 109.5 . . ?
C56 C57 H57C 109.5 . . ?
H57A C57 H57C 109.5 . . ?
H57B C57 H57C 109.5 . . ?
C56 C58 H58A 109.5 . . ?
C56 C58 H58B 109.5 . . ?
H58A C58 H58B 109.5 . . ?
C56 C58 H58C 109.5 . . ?
H58A C58 H58C 109.5 . . ?
H58B C58 H58C 109.5 . . ?
C56 C59 H59A 109.5 . . ?
C56 C59 H59B 109.5 . . ?
H59A C59 H59B 109.5 . . ?
C56 C59 H59C 109.5 . . ?
H59A C59 H59C 109.5 . . ?
H59B C59 H59C 109.5 . . ?
C61 C60 C67 113.6(4) . . ?
C61 C60 C42 112.5(4) . . ?
C67 C60 C42 111.8(5) . . ?
C61 C60 H60 106.1 . . ?
C67 C60 H60 106.1 . . ?
C42 C60 H60 106.1 . . ?
C66 C61 C62 117.4(6) . . ?
C66 C61 C60 120.6(5) . . ?
C62 C61 C60 122.0(6) . . ?
C63 C62 C61 119.2(6) . . ?
C63 C62 H62 120.4 . . ?
C61 C62 H62 120.4 . . ?
C64 C63 C62 122.8(7) . . ?
C64 C63 H63 118.6 . . ?
C62 C63 H63 118.6 . . ?
C63 C64 C65 119.5(7) . . ?
C63 C64 H64 120.3 . . ?
C65 C64 H64 120.3 . . ?
C66 C65 C64 118.0(7) . . ?
C66 C65 H65 121.0 . . ?
C64 C65 H65 121.0 . . ?
C65 C66 C61 123.2(6) . . ?
C65 C66 H66 118.4 . . ?
C61 C66 H66 118.4 . . ?
C72 C67 C68 117.5(6) . . ?
C72 C67 C60 119.4(5) . . ?
C68 C67 C60 123.0(5) . . ?
C69 C68 C67 121.6(5) . . ?
C69 C68 H68 119.2 . . ?
C67 C68 H68 119.2 . . ?
C68 C69 C70 120.3(6) . . ?
C68 C69 H69 119.9 . . ?
C70 C69 H69 119.9 . . ?
C71 C70 C69 119.2(6) . . ?
C71 C70 H70 120.4 . . ?
C69 C70 H70 120.4 . . ?
C72 C71 C70 120.0(6) . . ?
C72 C71 H71 120.0 . . ?
C70 C71 H71 120.0 . . ?
C71 C72 C67 121.5(6) . . ?
C71 C72 H72 119.3 . . ?
C67 C72 H72 119.3 . . ?
O3 C73 C74 108.1(7) . . ?
O3 C73 C74A 103.0(8) . . ?
O3 C73 H73A 110.1 . . ?
C74 C73 H73A 110.1 . . ?
O3 C73 H73B 110.1 . . ?
C74 C73 H73B 110.1 . . ?
H73A C73 H73B 108.4 . . ?
O3 C73 H73C 111.2 . . ?
C74A C73 H73C 111.2 . . ?
O3 C73 H73D 111.2 . . ?
C74A C73 H73D 111.2 . . ?
H73C C73 H73D 109.1 . . ?
C73 C74 C75 101.9(7) . . ?
C73 C74 H74A 111.4 . . ?
C75 C74 H74A 111.4 . . ?
C73 C74 H74B 111.4 . . ?
C75 C74 H74B 111.4 . . ?
H74A C74 H74B 109.2 . . ?
C75 C74A C73 105.8(10) . . ?
C75 C74A H74C 110.6 . . ?
C73 C74A H74C 110.6 . . ?
C75 C74A H74D 110.6 . . ?
C73 C74A H74D 110.6 . . ?
H74C C74A H74D 108.7 . . ?
C74A C75 C76 105.1(8) . . ?
C76 C75 C74 100.9(7) . . ?
C76 C75 H75A 111.6 . . ?
C74 C75 H75A 111.6 . . ?
C76 C75 H75B 111.6 . . ?
C74 C75 H75B 111.6 . . ?
H75A C75 H75B 109.4 . . ?
C74A C75 H75C 110.7 . . ?
C76 C75 H75C 110.7 . . ?
C74A C75 H75D 110.7 . . ?
C76 C75 H75D 110.7 . . ?
H75C C75 H75D 108.8 . . ?
O3 C76 C75 105.7(6) . . ?
O3 C76 H76A 110.6 . . ?
C75 C76 H76A 110.6 . . ?
O3 C76 H76B 110.6 . . ?
C75 C76 H76B 110.6 . . ?
H76A C76 H76B 108.7 . . ?
O4 C77 C78A 107.6(12) . . ?
O4 C77 C78 104.6(9) . . ?
O4 C77 H77A 110.8 . . ?
C78 C77 H77A 110.8 . . ?
O4 C77 H77B 110.8 . . ?
C78 C77 H77B 110.8 . . ?
H77A C77 H77B 108.9 . . ?
O4 C77 H77C 110.2 . . ?
C78A C77 H77C 110.2 . . ?
O4 C77 H77D 110.2 . . ?
C78A C77 H77D 110.2 . . ?
H77C C77 H77D 108.5 . . ?
C79 C78 C77 104.9(13) . . ?
C79 C78 H78A 110.8 . . ?
C77 C78 H78A 110.8 . . ?
C79 C78 H78B 110.8 . . ?
C77 C78 H78B 110.8 . . ?
H78A C78 H78B 108.8 . . ?
C79A C78A C77 107.2(18) . . ?
C79A C78A H78C 110.3 . . ?
C77 C78A H78C 110.3 . . ?
C79A C78A H78D 110.3 . . ?
C77 C78A H78D 110.3 . . ?
H78C C78A H78D 108.5 . . ?
C80 C79 C78 109.8(13) . . ?
C80 C79 H79A 109.7 . . ?
C78 C79 H79A 109.7 . . ?
C80 C79 H79B 109.7 . . ?
C78 C79 H79B 109.7 . . ?
H79A C79 H79B 108.2 . . ?
C78A C79A C80 107.8(18) . . ?
C78A C79A H79C 110.2 . . ?
C80 C79A H79C 110.2 . . ?
C78A C79A H79D 110.2 . . ?
C80 C79A H79D 110.2 . . ?
H79C C79A H79D 108.5 . . ?
O4 C80 C79 104.6(9) . . ?
O4 C80 C79A 108.8(12) . . ?
O4 C80 H80A 110.8 . . ?
C79 C80 H80A 110.8 . . ?
O4 C80 H80B 110.8 . . ?
C79 C80 H80B 110.8 . . ?
H80A C80 H80B 108.9 . . ?
O4 C80 H80C 109.9 . . ?
C79A C80 H80C 109.9 . . ?
O4 C80 H80D 109.9 . . ?
C79A C80 H80D 109.9 . . ?
H80C C80 H80D 108.3 . . ?
O5 C81 C82 104.9(6) . . ?
O5 C81 H81A 110.8 . . ?
C82 C81 H81A 110.8 . . ?
O5 C81 H81B 110.8 . . ?
C82 C81 H81B 110.8 . . ?
H81A C81 H81B 108.8 . . ?
C83 C82 C81 101.3(6) . . ?
C83 C82 H82A 111.5 . . ?
C81 C82 H82A 111.5 . . ?
C83 C82 H82B 111.5 . . ?
C81 C82 H82B 111.5 . . ?
H82A C82 H82B 109.3 . . ?
C84 C83 C82 102.5(5) . . ?
C84 C83 H83A 111.3 . . ?
C82 C83 H83A 111.3 . . ?
C84 C83 H83B 111.3 . . ?
C82 C83 H83B 111.3 . . ?
H83A C83 H83B 109.2 . . ?
O5 C84 C83 104.6(5) . . ?
O5 C84 H84A 110.8 . . ?
C83 C84 H84A 110.8 . . ?
O5 C84 H84B 110.8 . . ?
C83 C84 H84B 110.8 . . ?
H84A C84 H84B 108.9 . . ?
C85 O6 C87 114.5(9) . . ?
O6 C85 C86 111.0(9) . . ?
O6 C85 H85A 109.4 . . ?
C86 C85 H85A 109.4 . . ?
O6 C85 H85B 109.4 . . ?
C86 C85 H85B 109.4 . . ?
H85A C85 H85B 108.0 . . ?
C85 C86 H86A 109.5 . . ?
C85 C86 H86B 109.5 . . ?
H86A C86 H86B 109.5 . . ?
C85 C86 H86C 109.5 . . ?
H86A C86 H86C 109.5 . . ?
H86B C86 H86C 109.5 . . ?
O6 C87 C88 107.4(9) . . ?
O6 C87 H87A 110.2 . . ?
C88 C87 H87A 110.2 . . ?
O6 C87 H87B 110.2 . . ?
C88 C87 H87B 110.2 . . ?
H87A C87 H87B 108.5 . . ?
C87 C88 H88A 109.5 . . ?
C87 C88 H88B 109.5 . . ?
H88A C88 H88B 109.5 . . ?
C87 C88 H88C 109.5 . . ?
H88A C88 H88C 109.5 . . ?
H88B C88 H88C 109.5 . . ?
C91 O7 C90 111.4(12) . . ?
C91 O7A C90A 112.8(17) . . ?
C90 C89 H89A 109.5 . . ?
C90 C89 H89B 109.5 . . ?
H89A C89 H89B 109.5 . . ?
C90 C89 H89C 109.5 . . ?
H89A C89 H89C 109.5 . . ?
H89B C89 H89C 109.5 . . ?
C90A C89A H89D 109.5 . . ?
C90A C89A H89E 109.5 . . ?
H89D C89A H89E 109.5 . . ?
C90A C89A H89F 109.5 . . ?
H89D C89A H89F 109.5 . . ?
H89E C89A H89F 109.5 . . ?
O7 C90 C89 103.8(16) . . ?
O7 C90 H90A 111.0 . . ?
C89 C90 H90A 111.0 . . ?
O7 C90 H90B 111.0 . . ?
C89 C90 H90B 111.0 . . ?
H90A C90 H90B 109.0 . . ?
O7A C90A C89A 112(2) . . ?
O7A C90A H90C 109.2 . . ?
C89A C90A H90C 109.2 . . ?
O7A C90A H90D 109.2 . . ?
C89A C90A H90D 109.2 . . ?
H90C C90A H90D 107.9 . . ?
O7 C91 C92 117.4(11) . . ?
O7A C91 C92 119.4(12) . . ?
O7 C91 H91A 107.9 . . ?
C92 C91 H91A 107.9 . . ?
O7 C91 H91B 107.9 . . ?
C92 C91 H91B 107.9 . . ?
H91A C91 H91B 107.2 . . ?
O7A C91 H91C 107.5 . . ?
C92 C91 H91C 107.5 . . ?
O7A C91 H91D 107.5 . . ?
C92 C91 H91D 107.5 . . ?
H91C C91 H91D 107.0 . . ?
C91 C92 H92A 109.5 . . ?
C91 C92 H92B 109.5 . . ?
H92A C92 H92B 109.5 . . ?
C91 C92 H92C 109.5 . . ?
H92A C92 H92C 109.5 . . ?
H92B C92 H92C 109.5 . . ?

loop_
_geom_torsion_atom_site_label_1
_geom_torsion_atom_site_label_2
_geom_torsion_atom_site_label_3
_geom_torsion_atom_site_label_4
_geom_torsion
_geom_torsion_site_symmetry_1
_geom_torsion_site_symmetry_2
_geom_torsion_site_symmetry_3
_geom_torsion_site_symmetry_4
_geom_torsion_publ_flag
O1 C1 C2 C3 -173.9(5) . . . . ?
C6 C1 C2 C3 6.3(8) . . . . ?
O1 C1 C2 C7 9.9(8) . . . . ?
C6 C1 C2 C7 -169.8(5) . . . . ?
C1 C2 C3 C4 -3.4(9) . . . . ?
C7 C2 C3 C4 172.6(5) . . . . ?
C2 C3 C4 C5 -0.8(9) . . . . ?
C2 C3 C4 C20 179.8(5) . . . . ?
C3 C4 C5 C6 2.1(9) . . . . ?
C20 C4 C5 C6 -178.5(5) . . . . ?
C4 C5 C6 C1 0.8(9) . . . . ?
C4 C5 C6 C24 -173.7(5) . . . . ?
O1 C1 C6 C5 175.2(5) . . . . ?
C2 C1 C6 C5 -5.1(8) . . . . ?
O1 C1 C6 C24 -10.5(8) . . . . ?
C2 C1 C6 C24 169.2(5) . . . . ?
C3 C2 C7 C14 -102.0(6) . . . . ?
C1 C2 C7 C14 74.0(6) . . . . ?
C3 C2 C7 C8 22.9(7) . . . . ?
C1 C2 C7 C8 -161.0(5) . . . . ?
C2 C7 C8 C13 88.4(6) . . . . ?
C14 C7 C8 C13 -146.5(6) . . . . ?
C2 C7 C8 C9 -91.4(7) . . . . ?
C14 C7 C8 C9 33.7(7) . . . . ?
C13 C8 C9 C10 -1.1(9) . . . . ?
C7 C8 C9 C10 178.7(6) . . . . ?
C8 C9 C10 C11 0.7(10) . . . . ?
C9 C10 C11 C12 0.8(10) . . . . ?
C10 C11 C12 C13 -1.9(10) . . . . ?
C9 C8 C13 C12 0.0(9) . . . . ?
C7 C8 C13 C12 -179.8(5) . . . . ?
C11 C12 C13 C8 1.5(10) . . . . ?
C2 C7 C14 C15 24.6(7) . . . . ?
C8 C7 C14 C15 -101.8(6) . . . . ?
C2 C7 C14 C19 -157.9(5) . . . . ?
C8 C7 C14 C19 75.7(6) . . . . ?
C19 C14 C15 C16 1.1(9) . . . . ?
C7 C14 C15 C16 178.6(5) . . . . ?
C14 C15 C16 C17 0.1(10) . . . . ?
C15 C16 C17 C18 -0.6(10) . . . . ?
C16 C17 C18 C19 -0.1(11) . . . . ?
C17 C18 C19 C14 1.3(11) . . . . ?
C15 C14 C19 C18 -1.8(9) . . . . ?
C7 C14 C19 C18 -179.4(6) . . . . ?
C3 C4 C20 C21 -68.4(7) . . . . ?
C5 C4 C20 C21 112.3(6) . . . . ?
C3 C4 C20 C22 171.0(5) . . . . ?
C5 C4 C20 C22 -8.3(8) . . . . ?
C3 C4 C20 C23 50.9(7) . . . . ?
C5 C4 C20 C23 -128.4(6) . . . . ?
C5 C6 C24 C25 -41.8(7) . . . . ?
C1 C6 C24 C25 143.8(6) . . . . ?
C5 C6 C24 C31 86.2(7) . . . . ?
C1 C6 C24 C31 -88.2(7) . . . . ?
C6 C24 C25 C30 -65.9(7) . . . . ?
C31 C24 C25 C30 166.5(5) . . . . ?
C6 C24 C25 C26 112.5(7) . . . . ?
C31 C24 C25 C26 -15.1(8) . . . . ?
C30 C25 C26 C27 1.6(10) . . . . ?
C24 C25 C26 C27 -176.8(7) . . . . ?
C25 C26 C27 C28 -1.0(14) . . . . ?
C26 C27 C28 C29 -1.2(15) . . . . ?
C27 C28 C29 C30 2.7(13) . . . . ?
C26 C25 C30 C29 0.0(10) . . . . ?
C24 C25 C30 C29 178.4(6) . . . . ?
C28 C29 C30 C25 -2.1(12) . . . . ?
C6 C24 C31 C36 -18.6(8) . . . . ?
C25 C24 C31 C36 109.2(7) . . . . ?
C6 C24 C31 C32 162.5(6) . . . . ?
C25 C24 C31 C32 -69.6(8) . . . . ?
C36 C31 C32 C33 -1.9(12) . . . . ?
C24 C31 C32 C33 177.0(8) . . . . ?
C31 C32 C33 C34 1.6(15) . . . . ?
C32 C33 C34 C35 0.1(16) . . . . ?
C33 C34 C35 C36 -1.3(15) . . . . ?
C32 C31 C36 C35 0.7(11) . . . . ?
C24 C31 C36 C35 -178.2(7) . . . . ?
C34 C35 C36 C31 0.9(13) . . . . ?
O2 C37 C38 C39 179.0(5) . . . . ?
C42 C37 C38 C39 -1.5(8) . . . . ?
O2 C37 C38 C43 -4.4(8) . . . . ?
C42 C37 C38 C43 175.2(5) . . . . ?
C37 C38 C39 C40 1.2(9) . . . . ?
C43 C38 C39 C40 -175.4(5) . . . . ?
C38 C39 C40 C41 -0.3(9) . . . . ?
C38 C39 C40 C56 179.4(6) . . . . ?
C39 C40 C41 C42 -0.3(9) . . . . ?
C56 C40 C41 C42 -180.0(6) . . . . ?
C40 C41 C42 C37 0.0(9) . . . . ?
C40 C41 C42 C60 176.9(5) . . . . ?
O2 C37 C42 C41 -179.6(5) . . . . ?
C38 C37 C42 C41 0.9(8) . . . . ?
O2 C37 C42 C60 3.5(8) . . . . ?
C38 C37 C42 C60 -176.0(5) . . . . ?
C39 C38 C43 C50 -51.2(8) . . . . ?
C37 C38 C43 C50 132.2(6) . . . . ?
C39 C38 C43 C44 75.8(7) . . . . ?
C37 C38 C43 C44 -100.8(6) . . . . ?
C50 C43 C44 C45 123.0(6) . . . . ?
C38 C43 C44 C45 -4.7(8) . . . . ?
C50 C43 C44 C49 -58.5(7) . . . . ?
C38 C43 C44 C49 173.8(5) . . . . ?
C49 C44 C45 C46 1.4(10) . . . . ?
C43 C44 C45 C46 180.0(6) . . . . ?
C44 C45 C46 C47 -0.1(12) . . . . ?
C45 C46 C47 C48 -0.8(13) . . . . ?
C46 C47 C48 C49 0.4(13) . . . . ?
C47 C48 C49 C44 0.9(12) . . . . ?
C45 C44 C49 C48 -1.8(10) . . . . ?
C43 C44 C49 C48 179.5(6) . . . . ?
C38 C43 C50 C55 -95.2(7) . . . . ?
C44 C43 C50 C55 136.6(6) . . . . ?
C38 C43 C50 C51 85.4(7) . . . . ?
C44 C43 C50 C51 -42.7(8) . . . . ?
C55 C50 C51 C52 2.1(10) . . . . ?
C43 C50 C51 C52 -178.6(6) . . . . ?
C50 C51 C52 C53 -0.8(12) . . . . ?
C51 C52 C53 C54 -1.7(14) . . . . ?
C52 C53 C54 C55 2.8(14) . . . . ?
C51 C50 C55 C54 -1.0(11) . . . . ?
C43 C50 C55 C54 179.6(6) . . . . ?
C53 C54 C55 C50 -1.4(13) . . . . ?
C39 C40 C56 C58 124.7(7) . . . . ?
C41 C40 C56 C58 -55.6(8) . . . . ?
C39 C40 C56 C57 -112.3(7) . . . . ?
C41 C40 C56 C57 67.3(8) . . . . ?
C39 C40 C56 C59 5.6(9) . . . . ?
C41 C40 C56 C59 -174.7(6) . . . . ?
C41 C42 C60 C61 35.1(7) . . . . ?
C37 C42 C60 C61 -148.0(5) . . . . ?
C41 C42 C60 C67 -94.2(6) . . . . ?
C37 C42 C60 C67 82.7(6) . . . . ?
C67 C60 C61 C66 -165.6(5) . . . . ?
C42 C60 C61 C66 66.0(7) . . . . ?
C67 C60 C61 C62 12.5(8) . . . . ?
C42 C60 C61 C62 -115.8(6) . . . . ?
C66 C61 C62 C63 0.1(9) . . . . ?
C60 C61 C62 C63 -178.1(6) . . . . ?
C61 C62 C63 C64 -0.9(11) . . . . ?
C62 C63 C64 C65 0.6(11) . . . . ?
C63 C64 C65 C66 0.5(10) . . . . ?
C64 C65 C66 C61 -1.4(10) . . . . ?
C62 C61 C66 C65 1.1(9) . . . . ?
C60 C61 C66 C65 179.3(5) . . . . ?
C61 C60 C67 C72 79.9(7) . . . . ?
C42 C60 C67 C72 -151.4(5) . . . . ?
C61 C60 C67 C68 -97.0(6) . . . . ?
C42 C60 C67 C68 31.7(7) . . . . ?
C72 C67 C68 C69 0.9(8) . . . . ?
C60 C67 C68 C69 177.9(5) . . . . ?
C67 C68 C69 C70 0.0(9) . . . . ?
C68 C69 C70 C71 -0.4(9) . . . . ?
C69 C70 C71 C72 0.0(9) . . . . ?
C70 C71 C72 C67 0.9(9) . . . . ?
C68 C67 C72 C71 -1.3(9) . . . . ?
C60 C67 C72 C71 -178.4(5) . . . . ?
C76 O3 C73 C74 -15.4(9) . . . . ?
Dy1 O3 C73 C74 144.5(6) . . . . ?
C76 O3 C73 C74A 26.7(11) . . . . ?
Dy1 O3 C73 C74A -173.3(9) . . . . ?
O3 C73 C74 C75 32.7(9) . . . . ?
O3 C73 C74A C75 -34.1(15) . . . . ?
C73 C74A C75 C76 28.2(16) . . . . ?
C73 C74 C75 C76 -37.1(9) . . . . ?
C73 O3 C76 C75 -10.0(7) . . . . ?
Dy1 O3 C76 C75 -171.8(4) . . . . ?
C74A C75 C76 O3 -11.8(12) . . . . ?
C74 C75 C76 O3 28.4(8) . . . . ?
C80 O4 C77 C78A -3.0(15) . . . . ?
Dy1 O4 C77 C78A 173.0(14) . . . . ?
C80 O4 C77 C78 -28.4(11) . . . . ?
Dy1 O4 C77 C78 147.6(10) . . . . ?
O4 C77 C78 C79 18.1(15) . . . . ?
O4 C77 C78A C79A 6(2) . . . . ?
C77 C78 C79 C80 -2.1(19) . . . . ?
C77 C78A C79A C80 -7(3) . . . . ?
C77 O4 C80 C79 27.0(11) . . . . ?
Dy1 O4 C80 C79 -148.0(9) . . . . ?
C77 O4 C80 C79A -1.3(16) . . . . ?
Dy1 O4 C80 C79A -176.3(14) . . . . ?
C78 C79 C80 O4 -15.0(16) . . . . ?
C78A C79A C80 O4 5(2) . . . . ?
C84 O5 C81 C82 13.5(7) . . . . ?
Dy1 O5 C81 C82 169.0(4) . . . . ?
O5 C81 C82 C83 -34.1(7) . . . . ?
C81 C82 C83 C84 41.7(7) . . . . ?
C81 O5 C84 C83 13.0(7) . . . . ?
Dy1 O5 C84 C83 -142.0(4) . . . . ?
C82 C83 C84 O5 -34.2(7) . . . . ?
C87 O6 C85 C86 -174.1(8) . . . . ?
C85 O6 C87 C88 -171.1(8) . . . . ?
C91 O7 C90 C89 -161.7(18) . . . . ?
C91 O7A C90A C89A -90(2) . . . . ?
C90 O7 C91 C92 -163.9(15) . . . . ?
C90A O7A C91 C92 170.7(12) . . . . ?

_shelx_res_file                  
;
TITL CF solution in P-1
    adpm612.res
    created by SHELXL-2019/3 at 20:56:00 on 24-Jan-2025
rem EXTI 0
CELL 0.71073 13.045411 16.659552 21.320967 112.1826 92.6068 107.5216
ZERR 2 0.000513 0.000629 0.000609 0.0031 0.0028 0.0034
LATT 1
SFAC C H Cl Dy O
UNIT 184 220 2 2 14
DFIX 1.45 O7A C91 O7 C91 O7A C90A O7 C90
DFIX 1.55 C90A C89A C90 C89 C92 C91 C92 C91
SADI C80 C79 C80 C79A C79A C78A C79 C78 C78A C77 C78 C77 C74A C73 C75 C74 =
 C74 C73 C75 C74A
SIMU O4 C77 C78 C78A C79 C79A C80
SIMU O3 C73 C74 C74A C75 C76
SIMU O7 O7A C89 C89A C90 C90A C91 C92
RIGU

L.S. 16
PLAN  20
SIZE 0.043 0.066 0.227
TEMP -123(2)
CONF
bond $H
MORE -1
fmap 2
acta
SHEL 999 0.8
OMIT -1 0 1
OMIT -1 1 0
OMIT 1 -1 1
OMIT 1 0 0
REM <olex2.extras>
REM <HklSrc "%.\\ADPM612.hkl">
REM </olex2.extras>

WGHT    0.036900
FVAR       1.15561   0.58197
DY1   4    0.571645    0.464342    0.189396    11.00000    0.03618    0.03193 =
         0.02259    0.01403    0.00065    0.01533
CL1   3    0.481555    0.564747    0.150621    11.00000    0.07622    0.04548 =
         0.04004    0.01701   -0.01036    0.03376
O1    5    0.636729    0.356128    0.174256    11.00000    0.03715    0.02504 =
         0.02529    0.01119   -0.00274    0.01186
O2    5    0.613189    0.553865    0.294930    11.00000    0.04094    0.03742 =
         0.02027    0.01951    0.01012    0.01682
O3    5    0.739898    0.561834    0.179836    11.00000    0.05133    0.02881 =
         0.03030    0.02059    0.00230    0.00844
O4    5    0.484582    0.364294    0.071083    11.00000    0.06263    0.03851 =
         0.02100    0.01664   -0.01054    0.01409
O5    5    0.400244    0.397577    0.218056    11.00000    0.02634    0.06412 =
         0.03631    0.02176    0.00118    0.00965
C1    1    0.694411    0.298902    0.165710    11.00000    0.02373    0.03239 =
         0.01720    0.00733   -0.00554    0.00817
C2    1    0.671135    0.234522    0.196099    11.00000    0.03202    0.03257 =
         0.01324    0.00887   -0.00289    0.01194
C3    1    0.737850    0.182931    0.192072    11.00000    0.03615    0.03524 =
         0.02405    0.01634    0.00066    0.01371
AFIX  43
H3    2    0.723549    0.142600    0.214888    11.00000   -1.20000
AFIX   0
C4    1    0.824169    0.186505    0.156819    11.00000    0.02855    0.03166 =
         0.02641    0.01223   -0.00455    0.01369
C5    1    0.841925    0.245756    0.123056    11.00000    0.03143    0.03559 =
         0.02325    0.01350   -0.00015    0.01358
AFIX  43
H5    2    0.898977    0.248499    0.096940    11.00000   -1.20000
AFIX   0
C6    1    0.778110    0.301208    0.126581    11.00000    0.03161    0.03148 =
         0.02832    0.01943    0.00368    0.01050
C7    1    0.569667    0.219767    0.228179    11.00000    0.03380    0.02977 =
         0.02627    0.01182    0.00381    0.01474
AFIX  13
H7    2    0.564661    0.281946    0.254853    11.00000   -1.20000
AFIX   0
C8    1    0.573445    0.174899    0.278526    11.00000    0.03270    0.02930 =
         0.02498    0.01402    0.00547    0.01087
C9    1    0.532582    0.079568    0.258180    11.00000    0.05651    0.02950 =
         0.03178    0.01671   -0.00012    0.00870
AFIX  43
H9    2    0.499571    0.040384    0.211525    11.00000   -1.20000
AFIX   0
C10   1    0.539259    0.041309    0.304515    11.00000    0.05342    0.03683 =
         0.04383    0.02425    0.00015    0.01116
AFIX  43
H10   2    0.511661   -0.023859    0.289503    11.00000   -1.20000
AFIX   0
C11   1    0.585924    0.097141    0.372862    11.00000    0.05119    0.05556 =
         0.03474    0.03463    0.01057    0.02111
AFIX  43
H11   2    0.591406    0.070654    0.404731    11.00000   -1.20000
AFIX   0
C12   1    0.624294    0.191454    0.394144    11.00000    0.05503    0.05063 =
         0.02647    0.01635    0.00309    0.01746
AFIX  43
H12   2    0.654476    0.230587    0.441209    11.00000   -1.20000
AFIX   0
C13   1    0.618877    0.229204    0.346959    11.00000    0.04814    0.03039 =
         0.03110    0.01144    0.00040    0.01199
AFIX  43
H13   2    0.647248    0.294377    0.362110    11.00000   -1.20000
AFIX   0
C14   1    0.467518    0.164343    0.172915    11.00000    0.03610    0.03686 =
         0.03206    0.02363    0.00194    0.01045
C15   1    0.467687    0.104681    0.106718    11.00000    0.04595    0.03602 =
         0.03381    0.01710   -0.00579    0.01535
AFIX  43
H15   2    0.534455    0.098060    0.093879    11.00000   -1.20000
AFIX   0
C16   1    0.371128    0.054548    0.059053    11.00000    0.05717    0.04202 =
         0.04839    0.02458   -0.01270    0.00802
AFIX  43
H16   2    0.372707    0.013915    0.013935    11.00000   -1.20000
AFIX   0
C17   1    0.273181    0.062714    0.076051    11.00000    0.04121    0.07018 =
         0.06221    0.04219   -0.01527   -0.00132
AFIX  43
H17   2    0.207617    0.028552    0.042936    11.00000   -1.20000
AFIX   0
C18   1    0.271553    0.120934    0.141550    11.00000    0.03072    0.08549 =
         0.07140    0.05356    0.00085    0.00769
AFIX  43
H18   2    0.204352    0.127147    0.153797    11.00000   -1.20000
AFIX   0
C19   1    0.365272    0.169808    0.189074    11.00000    0.03203    0.06072 =
         0.04358    0.03278    0.00466    0.01279
AFIX  43
H19   2    0.361922    0.208680    0.234367    11.00000   -1.20000
AFIX   0
C20   1    0.895001    0.127100    0.154849    11.00000    0.03105    0.03796 =
         0.03402    0.02112    0.00280    0.01565
C21   1    0.961240    0.161982    0.226553    11.00000    0.04865    0.05952 =
         0.04497    0.02242   -0.00248    0.02935
AFIX 137
H21A  2    1.008524    0.226353    0.240993    11.00000   -1.50000
H21B  2    1.006280    0.124011    0.225529    11.00000   -1.50000
H21C  2    0.911461    0.157986    0.259189    11.00000   -1.50000
AFIX   0
C22   1    0.974599    0.129670    0.104052    11.00000    0.03978    0.05269 =
         0.04964    0.02724    0.00940    0.02891
AFIX 137
H22A  2    0.933656    0.111396    0.058288    11.00000   -1.50000
H22B  2    1.013414    0.086860    0.101711    11.00000   -1.50000
H22C  2    1.027466    0.192392    0.119777    11.00000   -1.50000
AFIX   0
C23   1    0.820152    0.025929    0.132695    11.00000    0.04820    0.04044 =
         0.05797    0.02858    0.01249    0.02452
AFIX 137
H23A  2    0.772940    0.022088    0.166682    11.00000   -1.50000
H23B  2    0.865087   -0.012652    0.129744    11.00000   -1.50000
H23C  2    0.774913    0.004128    0.087596    11.00000   -1.50000
AFIX   0
C24   1    0.796195    0.355399    0.082048    11.00000    0.04296    0.03391 =
         0.02852    0.01953    0.00577    0.01744
AFIX  13
H24   2    0.768670    0.407641    0.103799    11.00000   -1.20000
AFIX   0
C25   1    0.917470    0.399061    0.081615    11.00000    0.04225    0.03405 =
         0.03759    0.02560    0.01011    0.01517
C26   1    0.965659    0.372187    0.024115    11.00000    0.06442    0.06823 =
         0.05298    0.02344    0.02745    0.01742
AFIX  43
H26   2    0.922290    0.326334   -0.018675    11.00000   -1.20000
AFIX   0
C27   1    1.077531    0.412458    0.029196    11.00000    0.07370    0.09873 =
         0.09353    0.05406    0.05109    0.02331
AFIX  43
H27   2    1.109947    0.392869   -0.010302    11.00000   -1.20000
AFIX   0
C28   1    1.140421    0.478022    0.088315    11.00000    0.05375    0.09940 =
         0.10455    0.07770    0.02518    0.01984
AFIX  43
H28   2    1.216919    0.503854    0.090919    11.00000   -1.20000
AFIX   0
C29   1    1.094495    0.507598    0.144703    11.00000    0.04602    0.09103 =
         0.07313    0.04915   -0.00447   -0.00618
AFIX  43
H29   2    1.138355    0.556078    0.186365    11.00000   -1.20000
AFIX   0
C30   1    0.983917    0.467165    0.141488    11.00000    0.05221    0.06253 =
         0.04206    0.02581    0.00669    0.00917
AFIX  43
H30   2    0.953190    0.487019    0.181713    11.00000   -1.20000
AFIX   0
C31   1    0.728063    0.297899    0.009361    11.00000    0.04687    0.04437 =
         0.03085    0.02360    0.00099    0.02006
C32   1    0.710573    0.342402   -0.032123    11.00000    0.11205    0.04142 =
         0.04527    0.02326   -0.00872    0.02730
AFIX  43
H32   2    0.738176    0.407921   -0.013958    11.00000   -1.20000
AFIX   0
C33   1    0.654205    0.292961   -0.098611    11.00000    0.15986    0.06835 =
         0.04676    0.03011   -0.02363    0.04513
AFIX  43
H33   2    0.644639    0.324160   -0.126425    11.00000   -1.20000
AFIX   0
C34   1    0.611672    0.198198   -0.124788    11.00000    0.15666    0.06836 =
         0.04076    0.01173   -0.03917    0.04728
AFIX  43
H34   2    0.572677    0.163631   -0.170739    11.00000   -1.20000
AFIX   0
C35   1    0.625900    0.153893   -0.084139    11.00000    0.10313    0.03678 =
         0.05227    0.01328   -0.02797    0.01589
AFIX  43
H35   2    0.595174    0.088501   -0.101952    11.00000   -1.20000
AFIX   0
C36   1    0.684295    0.203005   -0.017630    11.00000    0.06893    0.03553 =
         0.03626    0.01355   -0.01291    0.02148
AFIX  43
H36   2    0.694275    0.171142    0.009578    11.00000   -1.20000
AFIX   0
C37   1    0.639432    0.618095    0.360154    11.00000    0.02481    0.02913 =
         0.02511    0.01597    0.00831    0.01008
C38   1    0.621834    0.702677    0.378393    11.00000    0.03161    0.03220 =
         0.02634    0.01680    0.00718    0.01287
C39   1    0.649431    0.765803    0.447317    11.00000    0.03800    0.03495 =
         0.03429    0.01681    0.01021    0.01827
AFIX  43
H39   2    0.635618    0.822033    0.458777    11.00000   -1.20000
AFIX   0
C40   1    0.695346    0.751179    0.499378    11.00000    0.03193    0.03703 =
         0.02264    0.01014    0.00907    0.01088
C41   1    0.713920    0.667534    0.480566    11.00000    0.03451    0.03569 =
         0.02092    0.01415    0.00074    0.01163
AFIX  43
H41   2    0.745935    0.654975    0.515135    11.00000   -1.20000
AFIX   0
C42   1    0.686942    0.601997    0.412693    11.00000    0.02567    0.03450 =
         0.02362    0.01692    0.00671    0.01278
C43   1    0.578917    0.727679    0.322994    11.00000    0.04631    0.03112 =
         0.02990    0.01464    0.00735    0.01952
AFIX  13
H43   2    0.548932    0.669071    0.280365    11.00000   -1.20000
AFIX   0
C44   1    0.668743    0.794621    0.304623    11.00000    0.05253    0.03164 =
         0.03132    0.01572    0.01082    0.02122
C45   1    0.776369    0.834222    0.338217    11.00000    0.05951    0.04839 =
         0.04161    0.02550    0.00283    0.00794
AFIX  43
H45   2    0.798280    0.820498    0.374975    11.00000   -1.20000
AFIX   0
C46   1    0.852968    0.894628    0.317876    11.00000    0.05879    0.07184 =
         0.05539    0.03555    0.00728    0.00122
AFIX  43
H46   2    0.926790    0.921803    0.341107    11.00000   -1.20000
AFIX   0
C47   1    0.822567    0.915051    0.264686    11.00000    0.08299    0.07379 =
         0.06211    0.04496    0.02090    0.00693
AFIX  43
H47   2    0.875029    0.956726    0.251736    11.00000   -1.20000
AFIX   0
C48   1    0.715404    0.874812    0.230015    11.00000    0.08543    0.06575 =
         0.05396    0.04276    0.01489    0.02288
AFIX  43
H48   2    0.693850    0.888255    0.193021    11.00000   -1.20000
AFIX   0
C49   1    0.639908    0.814564    0.250057    11.00000    0.06797    0.04695 =
         0.04352    0.02660    0.00723    0.02014
AFIX  43
H49   2    0.566626    0.786220    0.225854    11.00000   -1.20000
AFIX   0
C50   1    0.484223    0.763063    0.340817    11.00000    0.04141    0.04197 =
         0.04275    0.02955    0.00878    0.02039
C51   1    0.500261    0.855493    0.381904    11.00000    0.06057    0.04798 =
         0.05769    0.02588    0.01332    0.02937
AFIX  43
H51   2    0.572577    0.898724    0.398786    11.00000   -1.20000
AFIX   0
C52   1    0.411903    0.885650    0.398684    11.00000    0.07588    0.06059 =
         0.07844    0.03548    0.02352    0.04251
AFIX  43
H52   2    0.423633    0.948483    0.427109    11.00000   -1.20000
AFIX   0
C53   1    0.307871    0.822419    0.373158    11.00000    0.06058    0.08726 =
         0.11561    0.05930    0.04218    0.04966
AFIX  43
H53   2    0.247008    0.841328    0.385048    11.00000   -1.20000
AFIX   0
C54   1    0.291189    0.733159    0.331098    11.00000    0.04578    0.08277 =
         0.11113    0.05462    0.02729    0.02785
AFIX  43
H54   2    0.218656    0.690979    0.312233    11.00000   -1.20000
AFIX   0
C55   1    0.378179    0.702778    0.315333    11.00000    0.04667    0.05610 =
         0.06091    0.03432    0.01488    0.01970
AFIX  43
H55   2    0.364785    0.639728    0.286653    11.00000   -1.20000
AFIX   0
C56   1    0.726329    0.821959    0.575017    11.00000    0.04206    0.04184 =
         0.02491    0.01085    0.00699    0.01469
C57   1    0.849079    0.859926    0.596258    11.00000    0.05066    0.11030 =
         0.04305   -0.02452   -0.01426    0.02625
AFIX 137
H57A  2    0.875772    0.809846    0.593486    11.00000   -1.50000
H57B  2    0.869282    0.907158    0.643659    11.00000   -1.50000
H57C  2    0.881898    0.887430    0.565424    11.00000   -1.50000
AFIX   0
C58   1    0.671994    0.778016    0.620338    11.00000    0.15653    0.06956 =
         0.03381    0.01570    0.03252    0.01184
AFIX 137
H58A  2    0.592782    0.751931    0.604026    11.00000   -1.50000
H58B  2    0.688237    0.824669    0.667799    11.00000   -1.50000
H58C  2    0.699512    0.728779    0.618758    11.00000   -1.50000
AFIX   0
C59   1    0.688689    0.904481    0.584560    11.00000    0.10429    0.08109 =
         0.04449   -0.00738   -0.01123    0.05788
AFIX 137
H59A  2    0.715219    0.929910    0.551369    11.00000   -1.50000
H59B  2    0.718246    0.952198    0.631452    11.00000   -1.50000
H59C  2    0.608674    0.883790    0.576925    11.00000   -1.50000
AFIX   0
C60   1    0.714543    0.513533    0.394387    11.00000    0.02663    0.03269 =
         0.01989    0.00868   -0.00419    0.00776
AFIX  13
H60   2    0.657880    0.464972    0.353926    11.00000   -1.20000
AFIX   0
C61   1    0.703816    0.479072    0.451158    11.00000    0.03569    0.03113 =
         0.02150    0.01071   -0.00187    0.01224
C62   1    0.793645    0.475361    0.486739    11.00000    0.04171    0.06966 =
         0.03484    0.03255    0.00902    0.03049
AFIX  43
H62   2    0.864621    0.496365    0.476855    11.00000   -1.20000
AFIX   0
C63   1    0.777896    0.440469    0.536923    11.00000    0.07226    0.06550 =
         0.03848    0.03581    0.01049    0.03970
AFIX  43
H63   2    0.839293    0.437394    0.560410    11.00000   -1.20000
AFIX   0
C64   1    0.680129    0.411184    0.553370    11.00000    0.08461    0.05316 =
         0.02853    0.01920    0.02215    0.02573
AFIX  43
H64   2    0.672816    0.388358    0.588187    11.00000   -1.20000
AFIX   0
C65   1    0.588032    0.414392    0.518741    11.00000    0.06295    0.04529 =
         0.03749    0.01962    0.01656    0.01688
AFIX  43
H65   2    0.517752    0.394412    0.529821    11.00000   -1.20000
AFIX   0
C66   1    0.602836    0.447437    0.468187    11.00000    0.04189    0.03842 =
         0.02666    0.01180    0.00032    0.01424
AFIX  43
H66   2    0.540715    0.448515    0.443916    11.00000   -1.20000
AFIX   0
C67   1    0.823556    0.522925    0.370227    11.00000    0.03511    0.03597 =
         0.01947    0.01345   -0.00023    0.01491
C68   1    0.910763    0.606389    0.394426    11.00000    0.03489    0.03695 =
         0.02157    0.01139    0.00034    0.01481
AFIX  43
H68   2    0.901624    0.660654    0.426356    11.00000   -1.20000
AFIX   0
C69   1    1.008494    0.611903    0.373400    11.00000    0.03321    0.05043 =
         0.03021    0.01408   -0.00252    0.01251
AFIX  43
H69   2    1.066551    0.669618    0.390664    11.00000   -1.20000
AFIX   0
C70   1    1.023827    0.533486    0.326768    11.00000    0.03522    0.06163 =
         0.03004    0.01834    0.00580    0.02236
AFIX  43
H70   2    1.091897    0.537244    0.311751    11.00000   -1.20000
AFIX   0
C71   1    0.938773    0.449921    0.302499    11.00000    0.04467    0.04881 =
         0.02790    0.00753    0.00272    0.02508
AFIX  43
H71   2    0.948201    0.395771    0.270607    11.00000   -1.20000
AFIX   0
C72   1    0.840544    0.445148    0.324497    11.00000    0.03216    0.03452 =
         0.02702    0.01092   -0.00433    0.00909
AFIX  43
H72   2    0.783021    0.387179    0.307952    11.00000   -1.20000
AFIX   0
C73   1    0.759570    0.603044    0.131231    11.00000    0.06629    0.07841 =
         0.06523    0.05743    0.02217    0.02541
PART 1
AFIX  23
H73A  2    0.691486    0.608734    0.114003    21.00000   -1.20000
H73B  2    0.784408    0.564071    0.091513    21.00000   -1.20000
AFIX  23
PART 2
H73C  2    0.724098    0.650027    0.139284   -21.00000   -1.20000
H73D  2    0.732566    0.555812    0.083321   -21.00000   -1.20000
AFIX   0
PART 1
C74   1    0.842543    0.693048    0.165758    21.00000    0.08076    0.04201 =
         0.03787    0.02532    0.03851    0.02551
AFIX  23
H74A  2    0.810364    0.740567    0.189916    21.00000   -1.20000
H74B  2    0.885183    0.711289    0.133093    21.00000   -1.20000
AFIX   0
PART 2
C74A  1    0.882266    0.646654    0.145391   -21.00000    0.07680    0.06983 =
         0.05192    0.03770    0.02347    0.01276
AFIX  23
H74C  2    0.915784    0.601140    0.119198   -21.00000   -1.20000
H74D  2    0.904492    0.699477    0.132131   -21.00000   -1.20000
AFIX   0
PART 0
C75   1    0.915688    0.677441    0.218637    11.00000    0.05510    0.07924 =
         0.05909    0.03292    0.01597   -0.00081
PART 1
AFIX  23
H75A  2    0.968042    0.648452    0.196367    21.00000   -1.20000
H75B  2    0.956095    0.736002    0.258735    21.00000   -1.20000
AFIX  23
PART 2
H75C  2    0.919118    0.742030    0.243711   -21.00000   -1.20000
H75D  2    0.988406    0.673564    0.228837   -21.00000   -1.20000
AFIX   0
PART 0
C76   1    0.829012    0.612671    0.239015    11.00000    0.04400    0.05778 =
         0.03744    0.02301    0.00458    0.00427
AFIX  23
H76A  2    0.858266    0.569868    0.249478    11.00000   -1.20000
H76B  2    0.803470    0.647935    0.280128    11.00000   -1.20000
AFIX   0
C77   1    0.446743    0.263851    0.051324    11.00000    0.06667    0.03323 =
         0.03820    0.01627   -0.01659    0.01677
PART 1
AFIX  23
H77A  2    0.428243    0.249459    0.091293    21.00000   -1.20000
H77B  2    0.503574    0.237989    0.032945    21.00000   -1.20000
AFIX  23
PART 2
H77C  2    0.399421    0.247820    0.082903   -21.00000   -1.20000
H77D  2    0.509991    0.243334    0.053837   -21.00000   -1.20000
AFIX   0
PART 1
C78   1    0.345517    0.225133   -0.004087    21.00000    0.08647    0.04156 =
         0.05141    0.01377   -0.03467   -0.00353
AFIX  23
H78A  2    0.345062    0.168133   -0.042432    21.00000   -1.20000
H78B  2    0.278087    0.210945    0.015210    21.00000   -1.20000
AFIX   0
PART 2
C78A  1    0.383510    0.217321   -0.021372   -21.00000    0.10617    0.03579 =
         0.04709    0.01007   -0.04022    0.01200
AFIX  23
H78C  2    0.413198    0.170776   -0.050774   -21.00000   -1.20000
H78D  2    0.305578    0.185890   -0.022080   -21.00000   -1.20000
AFIX   0
PART 1
C79   1    0.353610    0.299011   -0.028005    21.00000    0.08989    0.07391 =
         0.03941    0.03035   -0.03178    0.01674
AFIX  23
H79A  2    0.358198    0.276304   -0.077547    21.00000   -1.20000
H79B  2    0.287515    0.316645   -0.022090    21.00000   -1.20000
AFIX   0
PART 2
C79A  1    0.394660    0.289452   -0.046711   -21.00000    0.10592    0.05018 =
         0.03897    0.02211   -0.03461    0.00023
AFIX  23
H79C  2    0.321704    0.286554   -0.064679   -21.00000   -1.20000
H79D  2    0.437448    0.280766   -0.084408   -21.00000   -1.20000
AFIX   0
PART 0
C80   1    0.451713    0.380241    0.011951    11.00000    0.11354    0.04502 =
         0.03382    0.02114   -0.02031    0.02058
PART 1
AFIX  23
H80A  2    0.510393    0.384771   -0.015736    21.00000   -1.20000
H80B  2    0.434288    0.437806    0.026830    21.00000   -1.20000
AFIX  23
PART 2
H80C  2    0.516818    0.415524   -0.000724   -21.00000   -1.20000
H80D  2    0.402278    0.416592    0.023400   -21.00000   -1.20000
AFIX   0
PART 0
C81   1    0.387369    0.413816    0.289128    11.00000    0.03672    0.06795 =
         0.02832    0.00809    0.00541    0.00645
AFIX  23
H81A  2    0.417744    0.480567    0.319453    11.00000   -1.20000
H81B  2    0.424904    0.380912    0.306678    11.00000   -1.20000
AFIX   0
C82   1    0.265121    0.376369    0.286009    11.00000    0.04237    0.06460 =
         0.05614    0.01420    0.01876    0.01206
AFIX  23
H82A  2    0.238856    0.309100    0.273620    11.00000   -1.20000
H82B  2    0.244085    0.408239    0.330252    11.00000   -1.20000
AFIX   0
C83   1    0.222273    0.398322    0.229453    11.00000    0.03202    0.06445 =
         0.08869    0.03196    0.01507    0.01748
AFIX  23
H83A  2    0.144412    0.360382    0.210052    11.00000   -1.20000
H83B  2    0.230594    0.464468    0.246510    11.00000   -1.20000
AFIX   0
C84   1    0.293833    0.373840    0.177157    11.00000    0.02977    0.05748 =
         0.04824    0.01127   -0.01089    0.01137
AFIX  23
H84A  2    0.264335    0.307223    0.146403    11.00000   -1.20000
H84B  2    0.299684    0.409858    0.148852    11.00000   -1.20000
AFIX   0

O6    5    1.063919    0.807029    0.521431    11.00000    0.06910    0.07913 =
         0.06551   -0.00222   -0.00554    0.02814
C85   1    1.103571    0.806131    0.581840    11.00000    0.08052    0.16284 =
         0.08182    0.01430   -0.01904    0.05770
AFIX  23
H85A  2    1.083221    0.850253    0.620916    11.00000   -1.20000
H85B  2    1.184327    0.826185    0.588627    11.00000   -1.20000
AFIX   0
C86   1    1.058347    0.710737    0.580850    11.00000    0.18260    0.14257 =
         0.06053    0.01453   -0.00750    0.12246
AFIX 137
H86A  2    1.083387    0.668010    0.544504    11.00000   -1.50000
H86B  2    0.978308    0.689621    0.571899    11.00000   -1.50000
H86C  2    1.084014    0.712708    0.625504    11.00000   -1.50000
AFIX   0
C87   1    1.111572    0.893350    0.515347    11.00000    0.07736    0.09154 =
         0.11084    0.00546    0.00756    0.00249
AFIX  23
H87A  2    1.189096    0.903782    0.510591    11.00000   -1.20000
H87B  2    1.108164    0.945185    0.556838    11.00000   -1.20000
AFIX   0
C88   1    1.048356    0.887629    0.453608    11.00000    0.10029    0.10402 =
         0.12653    0.04348    0.04092    0.03744
AFIX 137
H88A  2    1.059966    0.841453    0.412326    11.00000   -1.50000
H88B  2    1.072684    0.947925    0.451224    11.00000   -1.50000
H88C  2    0.970472    0.869711    0.456304    11.00000   -1.50000
AFIX   0

PART 1
O7    5    1.067171    0.847935    0.145586    21.00000    0.07837    0.10232 =
         0.11388    0.06507    0.02408    0.00016
PART 2
O7A   5    1.072334    0.936236    0.165474   -21.00000    0.07809    0.06025 =
         0.09022    0.03406    0.03453    0.02077
PART 1
C89   1    1.184941    0.846281    0.229702    21.00000    0.10617    0.14014 =
         0.12682    0.09356   -0.01605   -0.03310
AFIX 137
H89A  2    1.173530    0.784183    0.194911    21.00000   -1.50000
H89B  2    1.133806    0.842461    0.261614    21.00000   -1.50000
H89C  2    1.260096    0.873772    0.255252    21.00000   -1.50000
AFIX   0
PART 2
C89A  1    1.172374    0.886870    0.236953   -21.00000    0.14163    0.03704 =
         0.08464    0.03096    0.01128   -0.00373
AFIX 137
H89D  2    1.159689    0.825177    0.201129   -21.00000   -1.50000
H89E  2    1.112522    0.884702    0.263132   -21.00000   -1.50000
H89F  2    1.241645    0.907543    0.268046   -21.00000   -1.50000
AFIX   0
PART 1
C90   1    1.165343    0.906011    0.194463    21.00000    0.10559    0.10430 =
         0.12504    0.07321    0.01333   -0.01901
AFIX  23
H90A  2    1.156056    0.962485    0.228029    21.00000   -1.20000
H90B  2    1.226788    0.924020    0.171280    21.00000   -1.20000
AFIX   0
PART 2
C90A  1    1.177502    0.954637    0.203296   -21.00000    0.09649    0.05782 =
         0.08677    0.04386    0.01830   -0.01001
AFIX  23
H90C  2    1.203596    1.018463    0.239459   -21.00000   -1.20000
H90D  2    1.230732    0.949988    0.171612   -21.00000   -1.20000
AFIX   0
PART 0
C91   1    1.055609    0.876965    0.099059    11.00000    0.08580    0.12702 =
         0.09318    0.04500    0.02805    0.00419
PART 1
AFIX  23
H91A  2    1.107917    0.862849    0.067980    21.00000   -1.20000
H91B  2    1.076958    0.945008    0.121731    21.00000   -1.20000
AFIX  23
PART 2
H91C  2    1.075260    0.823637    0.098161   -21.00000   -1.20000
H91D  2    1.108005    0.908068    0.076229   -21.00000   -1.20000
AFIX   0
PART 0
C92   1    0.945048    0.839756    0.055863    11.00000    0.10611    0.08004 =
         0.09174    0.03654    0.02756    0.04098
AFIX 137
H92A  2    0.937760    0.782655    0.016175    11.00000   -1.50000
H92B  2    0.935577    0.885332    0.039712    11.00000   -1.50000
H92C  2    0.889127    0.826822    0.083308    11.00000   -1.50000
AFIX   0
HKLF 4


REM  CF solution in P-1
REM wR2 = 0.1547, GooF = S = 0.974, Restrained GooF = 0.963 for all data
REM R1 = 0.0683 for 10823 Fo > 4sig(Fo) and 0.1092 for all 16438 data
REM 976 parameters refined using 1096 restraints

END

WGHT      0.0370      0.0000

REM Highest difference peak  1.639,  deepest hole -2.105,  1-sigma level  0.125
Q1    1   0.5967  0.4305  0.1407  11.00000  0.05    1.64
Q2    1   0.5406  0.4917  0.2324  11.00000  0.05    1.58
Q3    1   0.6670  0.4972  0.2399  11.00000  0.05    1.13
Q4    1   0.7135  0.3937  0.5675  11.00000  0.05    1.11
Q5    1   0.5847  0.3717  0.2097  11.00000  0.05    1.07
Q6    1   0.4774  0.4330  0.1419  11.00000  0.05    1.07
Q7    1   0.5602  0.4187  0.2084  11.00000  0.05    0.98
Q8    1   0.5775  0.5072  0.1717  11.00000  0.05    0.92
Q9    1   0.5438  0.5174  0.1920  11.00000  0.05    0.83
Q10   1   0.5597  0.5454  0.1677  11.00000  0.05    0.77
Q11   1   0.7720  0.7805  0.6290  11.00000  0.05    0.71
Q12   1   0.4970  0.4035  0.0514  11.00000  0.05    0.71
Q13   1   0.6813  0.4110  0.1529  11.00000  0.05    0.70
Q14   1   0.6436  0.5197  0.3191  11.00000  0.05    0.69
Q15   1   0.5209  0.3346 -0.1315  11.00000  0.05    0.64
Q16   1   0.5069  0.3899  0.1969  11.00000  0.05    0.64
Q17   1   0.6155  0.4173  0.2293  11.00000  0.05    0.63
Q18   1   0.4699  0.4675  0.1983  11.00000  0.05    0.63
Q19   1   0.4211  0.4576  0.1162  11.00000  0.05    0.60
Q20   1   0.6499  0.8521  0.6122  11.00000  0.05    0.57
;
_shelx_res_checksum              74250

_shelx_hkl_file                  
;
   0   0  -2 16612.4 481.018   5
   0   0   2 17746.3 559.064   3
   0   0   2 13334.3 435.961   5
   0   0  -2 17236.5 459.939   8
   0   0  -3 40986.4 1247.44   5
   0   0  -3 42204.4 1215.20   8
   0   0   3 41211.9 1340.25   3
   0   0   3 42937.9 1235.28   8
   0   0  -3 44614.6 1418.57   3
   0   0   3 42786.7 1266.11   5
   0   0   4 11867.3 578.758   8
   0   0  -4 10812.3 543.137   8
   0   0  -4 10282.7 551.944   5
   0   0  -4 11573.1 698.048   3
   0   0   4 11736.2 605.537   5
   0   0   4 10337.1 622.988   3
   0   0   5 24475.3 1040.70   5
   0   0  -5 24829.5 1183.64   3
   0   0  -5 22765.3 966.937   5
   0   0   5 22352.5 1074.89   3
   0   0   5 24721.4 1000.01   8
   0   0  -5 22795.9 937.386   8
   0   0   6 20599.4 1078.80   3
   0   0   6 21824.8 1001.12   8
   0   0   6 22594.0 1067.99   5
   0   0  -6 19292.6 943.928   5
   0   0   7 980.083 246.235   5
   0   0   7 993.927 241.677   3
   0   0  -7 760.625 175.781   5
   0   0   7 958.552 230.527   8
   0   0   8 10390.6 765.936   8
   0   0   8 9185.96 776.576   3
   0   0   8 10797.0 808.732   5
   0   0   9 5570.88 615.333   5
   0   0   9 5172.35 577.353   8
   0   0   9 4399.96 566.158   3
   0   0  10 11230.8 929.708   5
   0   0  10 11134.1 892.315   8
   0   0  10 8404.99 833.933   3
   0   0  11 5693.23 662.012   8
   0   0  11 4370.73 613.711   3
   0   0  11 5608.97 692.404   5
   0   0  12 578.016 265.278   8
   0   0  12 464.695 211.103   3
   0   0  12 444.820 248.532   5
   0   0  13 538.138 201.247   5
   0   0  13 712.334 239.876   3
   0   0  13 1058.73 350.296   8
   0   0  14 3333.20 575.010   8
   0   0  14 2247.88 471.974   3
   0   0  14 3305.82 569.285   5
   0   0  15 1319.08 392.243   8
   0   0  15 1221.36 366.586   5
   0   0  15 1216.12 379.385   3
   0   0  16 4688.18 731.668   8
   0   0  16 3740.37 656.535   3
   0   0  16 5455.76 837.278   5
   0   0  17 292.827 250.888   3
   0   0  17 265.546 135.629   8
   0   0  17 544.593 255.520   5
   0   0 -18 3363.11 1692.84   6
   0   0  18 2602.84 633.403   3
   0   0  18 3724.00 695.984   8
   0   0  19 2436.41 616.466   3
   0   0  19 3099.43 666.858   8
   0   0  20 483.578 378.639   8
   0   0  20 134.289 184.760   3
   0   0  21 1591.18 543.148   3
   0   0  21 3142.36 747.880   8
   0   0  22 523.294 329.618   3
   0   0  22 555.327 336.509   8
   0   0  23 1127.88 540.478   8
   0   0  24 1181.68 481.844   8
   0   0  25-209.032 238.453   8
   0  -1  26-154.769 228.030   8
   0  -1  25 366.626 334.409   8
   0  -1  24 1328.22 533.185   8
   0  -1  23 1046.80 479.694   8
   0  -1  22 157.625 125.798   3
   0  -1  22 85.7421 143.322   8
   0  -1  21 3805.98 825.910   8
   0  -1  21 2931.43 694.375   3
   0  -1  20-57.6332 147.591   3
   0  -1  20 624.436 361.510   8
   0  -1  19 5725.79 906.612   8
   0  -1  19 3398.87 711.223   3
   0  -1  18 5356.32 860.849   3
   0  -1  18 7840.45 1037.31   8
   0  -1  17-29.7355 100.986   3
   0  -1  17-64.9077 143.214   8
   0  -1  16 4548.50 719.344   8
   0  -1  16 3627.16 652.820   3
   0  -1  15 867.477 280.560   8
   0  -1  15 512.360 243.896   3
   0  -1  14-23.2403 129.004   3
   0  -1  14-40.5658 109.775   8
   0  -1  13 914.283 307.609   3
   0  -1  13 1435.04 340.021   8
   0  -1  13 1812.65 383.635   5
   0  -1  12 3535.48 522.905   3
   0  -1  12 4115.89 584.612   8
   0  -1  12 4324.31 597.776   5
   0  -1  11 6354.75 702.048   3
   0  -1  11 7977.69 767.095   5
   0  -1  11 7535.37 758.606   8
   0  -1  10 17092.7 1124.02   5
   0  -1  10 17395.8 1111.61   8
   0  -1  10 14379.7 1048.28   3
   0  -1   9 1547.67 313.940   3
   0  -1   9 1740.14 323.344   8
   0  -1   9 1844.20 349.182   5
   0  -1   8 30293.9 1376.00   8
   0  -1   8 25245.8 1295.79   3
   0  -1   8 28721.3 1350.08   5
   0   1  -7 944.737 206.887   5
   0   1  -7 921.962 206.347   8
   0  -1   7 939.331 216.483   8
   0  -1   7 1113.06 228.934   3
   0  -1   7 1145.30 231.902   5
   0   1  -6 21705.3 973.416   5
   0  -1   6 22469.0 1030.90   3
   0  -1   6 22391.9 1011.25   5
   0  -1   6 22759.8 1032.71   8
   0   1  -6 21651.1 968.951   8
   0   1  -5 6466.01 445.427   8
   0  -1   5 6561.97 459.837   3
   0  -1   5 6632.00 464.184   8
   0   1  -5 6369.05 444.015   5
   0   1  -4 26022.0 941.683   8
   0  -1   4 26658.9 967.986   8
   0   1  -4 25148.2 925.562   5
   0  -1   4 25961.7 940.623   3
   0   1  -3 16203.6 641.075   8
   0  -1   3 17152.3 600.938   3
   0  -1   3 16622.4 649.079   8
   0   1  -2 36594.9 719.818   8
   0  -1   2 6511.07 389.391   8
   0  -1  -1 9316.03 491.588   3
   0   1   1 8364.78 437.170   3
   0   1   1 9029.01 428.481   5
   0  -1  -1 9099.45 447.267   5
   0   1   2 3678.71 324.141   3
   0   1   2 4373.75 316.372   5
   0  -1  -2 4261.84 382.643   3
   0  -1  -2 3715.12 302.036   5
   0   1   3 14062.3 776.588   3
   0   1   3 16744.1 752.184   5
   0  -1  -3 15641.0 732.934   5
   0  -1  -3 16668.8 902.584   3
   0  -1  -3 15925.8 1206.83   6
   0   1   4 7829.53 595.425   3
   0  -1  -4 9123.13 729.540   3
   0   1   4 9184.00 577.161   5
   0  -1  -4 8809.17 577.446   5
   0  -1  -5 15454.8 1025.79   3
   0   1   5 14422.2 737.319   8
   0   1   5 13583.0 784.300   5
   0   1   5 12008.2 820.280   3
   0  -1  -5 13523.0 781.523   5
   0   1   6 48026.4 1679.85   8
   0  -1  -6 54871.9 2234.90   3
   0  -1  -6 46441.5 1746.89   5
   0   1   6 49557.9 1802.78   5
   0   1   7 301.175 115.146   8
   0   1   7 114.462 114.005   3
   0   1   7 266.206 128.784   5
   0   1   8 8661.45 793.742   3
   0   1   8 11071.2 794.060   8
   0   1   8 11525.2 858.799   5
   0   1   9 14347.6 1036.73   5
   0   1   9 10552.5 920.500   3
   0   1   9 14137.6 959.174   8
   0   1  10 1070.43 327.373   5
   0   1  10 1075.45 290.495   3
   0   1  10 816.550 236.202   8
   0   1  11 7302.10 819.944   3
   0   1  11 10376.0 986.658   5
   0   1  11 9729.16 876.038   8
   0   1  12 33.9055 111.433   8
   0   1  12 6.44873 112.927   3
   0   1  12 58.5175 81.0116   5
   0   1  13 1347.01 341.930   8
   0   1  13 1675.38 404.183   5
   0   1  13 1052.67 335.286   3
   0  -1 -13 1654.24 816.951   6
   0   1  14 4182.73 667.417   3
   0   1  14 5762.68 762.635   8
   0   1  14 5901.13 817.485   5
   0  -1 -14 3491.44 1094.94   6
   0   1  15 1209.61 366.674   8
   0  -1 -15 35.4967 339.096   6
   0   1  15 1357.01 375.926   5
   0   1  15 430.479 235.686   3
   0  -1 -16 1673.45 849.257   6
   0   1  16 1686.12 450.785   5
   0   1  16 1466.52 430.239   8
   0   1  16 1033.55 361.469   3
   0   1  17 710.058 275.319   8
   0  -1 -17 183.474 334.451   6
   0   1  17 553.118 259.662   3
   0   1  17 411.175 129.521   5
   0   1  18 1613.33 471.227   8
   0   1  18 845.097 296.499   3
   0   1  18 1209.85 446.744   5
   0   1  19 2997.84 713.253   5
   0   1  19 2269.42 625.529   3
   0   1  19 2615.73 637.379   8
   0   1  20 106.352 144.680   8
   0   1  20 55.5668 204.614   3
   0   1  20 76.9750 277.105   5
   0   1  21 1534.39 525.420   8
   0   1  21 1327.45 501.266   3
   0   1  22 991.988 444.946   8
   0   1  23 700.634 361.421   8
   0   1  24 957.278 456.905   8
   0  -2  27 901.676 449.851   8
   0  -2  26 734.743 460.603   8
   0  -2  25-292.493 178.537   8
   0  -2  24 2858.93 793.541   8
   0  -2  23 1472.98 491.947   8
   0  -2  22 602.040 360.056   3
   0  -2  22 694.108 444.249   8
   0  -2  21 3955.79 840.106   8
   0  -2  21 2660.53 655.392   3
   0  -2  20 1466.63 428.117   3
   0  -2  20 2016.21 577.970   8
   0  -2  19 1178.39 409.927   3
   0  -2  19 1860.02 502.635   8
   0  -2  18 13335.0 1376.70   8
   0  -2  18 10623.6 1159.37   3
   0  -2  17 842.553 241.508   3
   0  -2  17 962.324 324.790   8
   0  -2  16 409.873 206.964   3
   0  -2  16 713.207 285.441   8
   0  -2  15 6016.58 791.474   8
   0  -2  15 4519.48 673.510   3
   0  -2  14 632.928 259.011   3
   0  -2  14 734.058 250.630   8
   0  -2  13 2349.51 424.239   3
   0  -2  13 2655.58 488.095   8
   0  -2  12 6371.02 718.833   3
   0  -2  12 8998.86 843.968   8
   0  -2  11 5153.31 587.070   3
   0  -2  11 5931.18 668.177   8
   0  -2  10 4712.33 530.540   3
   0  -2  10 5806.64 608.320   8
   0  -2   9 491.393 173.015   8
   0  -2   9 277.742 122.270   3
   0  -2   8 7283.35 633.075   8
   0  -2   8 6946.41 583.348   3
   0   2  -7 6982.56 560.417   8
   0  -2   7 7403.21 529.512   3
   0  -2   7 7354.95 582.469   8
   0   2  -7 6737.46 532.275   5
   0  -2   6 89.8745 54.2853   3
   0   2  -6 141.136 73.4565   8
   0  -2   6 194.875 81.7262   8
   0  -2   5 1885.48 258.839   8
   0  -2   5 1868.68 206.871   3
   0   2  -5 1936.69 245.665   8
   0  -2   4 6387.09 438.546   8
   0   2  -4 6100.00 411.007   8
   0   2  -3 5152.33 349.563   8
   0  -2   3 5082.70 323.282   1
   0  -2   3 4995.99 342.374   8
   0  -2   2 45741.0 1296.99   8
   0   2  -2 45959.9 1303.65   8
   0   2  -2 49187.8 1281.78   1
   0  -2   2 44738.1 1247.57   1
   0   2  -2 45104.4 2142.75   2
   0  -2   2 42606.7 2098.02   2
   0   2  -1 68.9546 49.8852   3
   0  -2   1-54.2908 36.7080   3
   0   2  -1 62.2117 95.4927   2
   0   2   0 937.793 162.715   5
   0   2   0 931.892 115.977   4
   0   2   0 913.684 142.841   3
   0   2   0 1071.86 219.447   2
   0  -2   0 824.961 160.393   2
   0  -2   0 1231.69 183.611   3
   0  -2  -1 1410.73 227.797   3
   0   2   1 1195.63 183.389   5
   0  -2  -1 1455.47 240.445   5
   0  -2  -1 1224.08 132.603   9
   0   2   1 1013.95 179.668   3
   0   2   1 1082.33 134.812   9
   0   2   2 401.858 133.040   3
   0  -2  -2 314.608 77.7911   9
   0  -2  -2 269.730 98.6807   5
   0  -2  -2 219.868 120.217   3
   0   2   2 339.328 118.493   5
   0   2   3 67413.8 2926.87   6
   0  -2  -3 84056.6 2649.02   3
   0  -2  -3 77254.9 2337.64   5
   0   2   3 71823.0 2231.89   5
   0   2   3 62113.6 2218.64   3
   0   2   4 2954.73 258.306   7
   0   2   4 3446.16 420.726   3
   0  -2  -4 4971.51 594.088   3
   0  -2  -4 4062.10 433.138   5
   0   2   4 4072.04 429.563   5
   0  -2  -5 6808.08 916.190   6
   0  -2  -5 6209.99 566.207   5
   0   2   5 5014.80 541.927   3
   0  -2  -5 6904.50 742.159   3
   0   2   5 6383.05 575.130   5
   0  -2  -6 12729.6 1400.76   6
   0   2   6 16126.9 981.837   5
   0   2   6 12198.0 938.738   3
   0   2   7 2813.47 448.219   3
   0  -2  -7 3399.94 758.726   6
   0   2   7 3222.26 453.782   5
   0   2   7 3349.43 400.740   8
   0   2   7 2335.02 312.183   7
   0   2   8 26006.4 1272.66   8
   0   2   8 20802.9 1326.06   3
   0  -2  -8 21324.1 2142.02   6
   0   2   8 27163.1 1443.17   5
   0   2   8 17956.8 1012.21   7
   0   2   9 11955.1 1011.90   3
   0  -2  -9 11343.1 1672.03   6
   0   2   9 15922.1 1120.17   5
   0   2   9 10575.7 776.271   7
   0   2   9 16324.0 1037.45   8
   0   2  10 904.065 222.984   7
   0   2  10 1339.67 338.251   3
   0   2  10 1571.30 377.333   5
   0  -2 -10 805.687 532.104   6
   0   2  10 1950.65 375.145   8
   0   2  11 8208.38 899.413   5
   0   2  11 7488.86 772.600   8
   0  -2 -11 6210.42 1369.78   6
   0   2  11 5909.77 757.538   3
   0   2  12 693.279 251.628   5
   0   2  12 440.708 184.947   8
   0  -2 -12 452.974 490.577   6
   0   2  12 320.274 181.251   3
   0   2  13 597.566 276.305   3
   0   2  13 1056.25 357.894   5
   0   2  13 938.762 286.141   8
   0  -2 -13 1084.44 658.774   6
   0   2  14 1371.40 409.105   3
   0   2  14 1927.65 493.419   5
   0  -2 -14 1356.09 642.806   6
   0   2  14 1631.28 396.518   8
   0  -2 -15 64.1185 328.797   6
   0   2  15 261.512 220.383   5
   0   2  15 102.838 135.201   3
   0   2  15-60.3139 163.191   8
   0   2  16 3935.00 720.151   3
   0   2  16 5660.40 842.824   8
   0   2  16 5854.34 907.312   5
   0  -2 -16 4437.34 1323.14   6
   0   2  17 1196.55 370.556   8
   0   2  17 634.704 315.446   3
   0   2  17 1773.53 547.256   5
   0   2  18 391.349 214.977   8
   0   2  18 162.755 171.541   3
   0   2  18 623.089 342.426   5
   0   2  19 1168.65 453.423   5
   0   2  19 495.354 285.208   3
   0   2  19 702.072 304.114   8
   0   2  20-412.158 279.173   5
   0   2  20-29.7736 130.554   3
   0   2  20-3.38983 166.241   8
   0   2  21 693.725 364.006   8
   0   2  21 778.560 331.527   5
   0   2  21 635.734 370.921   3
   0   2  22 451.643 351.838   8
   0  -3  27 354.475 170.274   8
   0  -3  26 3209.43 884.491   8
   0  -3  25 100.087 165.101   8
   0  -3  24 1995.82 656.896   8
   0  -3  23 3599.03 839.446   8
   0  -3  22-229.089 214.545   3
   0  -3  22 84.3608 124.895   8
   0  -3  21 4154.16 777.595   3
   0  -3  21 6044.85 1015.99   8
   0  -3  20 3354.67 701.643   3
   0  -3  20 3548.82 747.249   8
   0  -3  19 1313.09 426.359   8
   0  -3  19 1097.10 396.505   3
   0  -3  18 4114.35 755.609   8
   0  -3  18 2976.26 578.515   3
   0  -3  17 2619.83 566.568   8
   0  -3  17 2339.49 496.564   3
   0  -3  16 1102.75 335.381   8
   0  -3  16 650.976 209.109   3
   0  -3  15 6566.47 855.866   8
   0  -3  15 5449.68 710.716   3
   0  -3  14 820.569 252.719   3
   0  -3  14 1227.39 329.483   8
   0  -3  13 8076.29 877.910   8
   0  -3  13 5639.14 673.676   3
   0  -3  12 6949.27 704.803   3
   0  -3  12 9056.34 896.365   8
   0  -3  11 789.315 273.788   8
   0  -3  11 666.539 230.737   3
   0  -3  10 5341.08 526.013   3
   0  -3  10 6286.48 652.179   8
   0  -3   9 7838.05 611.290   3
   0  -3   9 8190.57 731.789   8
   0  -3   8 597.373 134.953   3
   0  -3   8 306.067 129.638   8
   0  -3   7 22858.0 1146.90   8
   0   3  -7 23358.7 1114.71   8
   0  -3   7 22245.8 925.280   3
   0   3  -6 1022.68 213.696   8
   0  -3   6 1312.12 258.897   8
   0   3  -5 6946.59 506.954   8
   0  -3   5 6262.93 485.284   8
   0  -3   5 6780.82 478.990   1
   0   3  -4 26250.5 1024.01   8
   0  -3   4 23486.1 977.393   8
   0   3  -4 26992.9 1012.49   1
   0  -3   4 22949.9 910.233   1
   0  -3   3 13106.5 468.659   4
   0  -3   3 13934.1 653.509   8
   0  -3   3 13058.2 593.582   1
   0  -3   3 13244.4 1268.27   2
   0   3  -3 14253.8 665.200   8
   0   3  -3 12047.1 490.391   4
   0   3  -3 14899.8 648.516   1
   0   3  -2 43047.7 2407.33   2
   0  -3   2 49414.1 1184.18   4
   0  -3   2 41631.0 2272.23   2
   0   3  -2 46127.6 1172.67   4
   0   3  -2 44091.4 1410.26   8
   0   3  -2 46537.5 1404.64   1
   0  -3   1 18129.5 1265.58   2
   0   3  -1 20314.3 863.754   3
   0   3  -1 21051.1 1467.43   2
   0  -3   1 23905.8 965.678   3
   0   3  -1 22605.2 711.606   4
   0  -3   1 27024.1 816.609   4
   0  -3   0 73712.1 2652.49   2
   0   3   0 74665.0 2502.83   5
   0   3   0 79950.3 2909.69   2
   0   3   0 94643.7 2228.27   4
   0  -3   0 107910. 2758.31   3
   0   3   0 88859.0 2463.28   3
   0   3   1 212.441 92.8941   9
   0   3   1 208.009 115.632   5
   0   3   1 194.251 81.9664   2
   0  -3  -1 209.720 115.273   5
   0  -3  -1 213.217 118.851   3
   0   3   1 413.177 136.498   3
   0  -3  -2 482.389 99.0431   9
   0  -3  -2 499.874 182.389   5
   0   3   2 482.808 148.159   5
   0   3   2 164.326 75.1785   3
   0  -3  -2 874.628 250.133   3
   0  -3  -3 43939.5 1924.69   3
   0  -3  -3 29713.3 1056.06   9
   0   3   3 36124.5 1499.66   5
   0   3   3 31239.8 1431.06   3
   0  -3  -3 40150.8 1716.73   5
   0   3   4 166.372 132.853   3
   0   3   4 237.586 145.098   5
   0   3   4 50.9832 209.802   6
   0  -3  -4-27.8396 113.619   5
   0   3   5 11671.0 886.001   3
   0   3   5 10524.0 498.832   7
   0   3   5 14310.6 953.419   5
   0   3   6 7375.85 742.708   3
   0   3   6 7434.88 466.227   7
   0   3   7 4620.66 576.757   5
   0   3   7 2981.78 309.676   7
   0   3   7 2921.77 486.225   3
   0   3   8 11685.7 841.953   8
   0   3   8 9087.40 879.075   3
   0   3   8 11302.7 954.158   5
   0   3   8 8036.35 572.104   7
   0   3   9 11850.3 891.019   8
   0   3   9 7800.00 597.055   7
   0   3   9 11252.5 992.041   5
   0   3   9 8420.63 877.724   3
   0   3  10 2028.79 455.778   5
   0   3  10 1235.07 236.471   7
   0   3  10 1223.79 341.055   3
   0   3  10 1642.92 332.653   8
   0   3  11 7666.93 890.992   5
   0   3  11 5260.09 744.131   3
   0   3  11 7969.64 805.242   8
   0   3  11 4642.47 490.931   7
   0   3  12 2865.60 556.602   5
   0   3  12 1779.53 449.643   3
   0   3  12 2714.68 483.971   8
   0   3  13 904.501 300.626   8
   0   3  13 996.445 379.476   5
   0   3  13 444.174 247.410   3
   0   3  14 4699.91 704.535   8
   0   3  14 5981.58 880.322   5
   0   3  14 3139.13 648.663   3
   0   3  15 219.718 180.459   8
   0   3  15 107.698 138.107   5
   0   3  15 104.702 201.100   3
   0   3  16 2115.36 544.386   3
   0   3  16 2733.14 586.701   8
   0   3  16 3584.40 726.859   5
   0   3  17 2414.83 659.171   5
   0   3  17 1854.54 501.081   8
   0   3  17 1375.91 444.826   3
   0   3  18 150.640 142.648   5
   0   3  18 482.448 297.316   3
   0   3  18 468.705 268.603   8
   0   3  19 1527.97 500.230   3
   0   3  19 2546.99 688.973   5
   0   3  19 2094.73 578.259   8
   0   3  20-118.613 227.405   3
   0   3  20 253.380 429.681   5
   0   3  20 55.6433 109.050   8
   0   3  21 1638.65 566.943   5
   0   3  22 937.705 436.042   5
   0   3  23 191.262 205.558   5
   0  -4  27 86.9199 145.636   8
   0  -4  26 1046.92 460.298   8
   0  -4  25 1848.49 624.155   8
   0  -4  24-262.500 270.752   8
   0  -4  23 2971.44 740.708   8
   0  -4  22 553.009 285.077   8
   0  -4  21 3227.72 644.367   3
   0  -4  21 3097.57 739.100   8
   0  -4  20 9272.02 1208.64   8
   0  -4  20 7623.73 1019.08   3
   0  -4  19 249.330 185.447   3
   0  -4  19 262.966 157.897   8
   0  -4  18 767.631 275.796   3
   0  -4  18 1090.30 389.699   8
   0  -4  17 1585.94 470.024   8
   0  -4  17 1416.10 361.042   3
   0  -4  16 5305.37 807.474   8
   0  -4  16 4726.44 641.337   3
   0  -4  15 9374.79 1039.80   8
   0  -4  15 7512.19 806.098   3
   0  -4  14 1058.82 290.869   8
   0  -4  14 1239.23 305.082   3
   0  -4  13 14826.8 1197.07   8
   0  -4  13 13920.7 979.840   3
   0  -4  12 12858.9 896.537   3
   0  -4  12 13230.3 1095.03   8
   0  -4  11 3069.12 489.946   8
   0  -4  11 3050.30 384.603   3
   0  -4  10 4934.33 456.239   3
   0  -4  10 5311.30 615.018   8
   0  -4   9 19980.0 1194.86   8
   0  -4   9 20390.7 931.453   3
   0  -4   8 1796.49 220.085   3
   0  -4   8 1790.34 340.648   8
   0  -4   7 20333.8 1036.65   1
   0  -4   7 18720.0 1035.35   8
   0   4  -6 1689.43 272.051   8
   0  -4   6 1656.39 244.569   1
   0  -4   6 1374.94 250.593   8
   0  -4   5-2.08370 45.4823   4
   0  -4   5 121.617 64.6664   1
   0   4  -5 76.8561 63.2014   1
   0  -4   5-166.355 236.861   2
   0   4  -5 23.0071 49.5383   8
   0  -4   5 75.4672 40.9972   8
   0  -4   4 16941.2 836.979   8
   0  -4   4 16072.1 587.392   4
   0   4  -4 18641.2 877.616   8
   0  -4   4 15880.5 1690.86   2
   0   4  -4 18301.4 823.648   1
   0  -4   4 16098.9 757.200   1
   0  -4   3 15540.0 664.598   3
   0  -4   3 14047.0 490.597   4
   0   4  -3 11836.0 1390.21   2
   0  -4   3 11885.7 1347.13   2
   0   4  -3 12636.3 486.815   4
   0   4  -3 13305.1 685.351   1
   0   4  -3 12947.0 695.887   8
   0  -4   2 5037.69 785.909   2
   0  -4   2 5603.13 316.515   4
   0  -4   2 5056.06 417.561   3
   0   4  -2 3585.00 679.017   2
   0   4  -2 4877.47 278.500   4
   0   4  -1 18658.3 696.709   4
   0  -4   1 17982.3 953.355   3
   0   4  -1 15722.1 824.944   3
   0   4  -1 15039.5 1354.61   2
   0  -4   1 17120.0 704.657   4
   0  -4   1 13521.5 1122.01   2
   0   4   0 5238.39 564.069   5
   0   4   0 6244.02 524.258   3
   0  -4   0 8197.25 696.550   3
   0   4   0 5277.05 688.752   2
   0   4   0 6868.64 434.259   4
   0  -4   0 6043.93 618.995   2
   0  -4  -1 6475.33 706.376   5
   0   4   1 4953.31 589.948   2
   0  -4  -1 8399.32 756.991   3
   0   4   1 5402.12 401.795   4
   0   4   1 6314.70 465.930   9
   0   4   1 5836.45 520.759   3
   0   4   1 5530.37 570.892   5
   0  -4  -2-101.594 175.250   3
   0   4   2-37.3138 116.180   3
   0   4   2-18.0708 83.5985   2
   0   4   2 94.4220 72.5273   5
   0  -4  -2-118.558 170.399   5
   0   4   3 17900.1 1089.17   3
   0   4   3 20708.2 1151.98   5
   0  -4  -3 18661.9 776.919   9
   0   4   4 14902.4 992.488   5
   0   4   4 11788.8 899.992   3
   0  -4  -4 12163.8 611.766   9
   0   4   5 543.090 179.500   5
   0   4   5 831.273 312.836   6
   0  -4  -5 409.238 102.928   9
   0   4   5 433.717 192.105   3
   0   4   6 39754.7 1862.48   5
   0   4   6 30779.7 1693.38   3
   0   4   7 4990.74 640.340   5
   0   4   7 3123.92 499.204   3
   0   4   8 8139.36 857.639   3
   0   4   8 8379.37 495.157   7
   0   4   9 7040.27 826.513   5
   0   4   9 3894.27 360.143   7
   0   4   9 5880.37 641.342   8
   0   4   9 3857.00 616.596   3
   0   4  10-16.3237 151.527   8
   0   4  10-134.298 83.7793   7
   0   4  10-86.6534 126.395   5
   0   4  10-101.588 177.522   3
   0   4  11 8558.32 851.812   8
   0   4  11 5650.58 774.894   3
   0   4  11 8922.75 982.299   5
   0   4  11 5320.86 473.117   7
   0   4  12 931.010 344.657   3
   0   4  12 884.838 367.492   5
   0   4  12 1338.99 336.546   8
   0   4  13 1259.30 350.260   8
   0   4  13 727.731 299.088   3
   0   4  13 1260.19 417.685   5
   0   4  14 6407.97 827.816   8
   0   4  14 7518.80 1018.46   5
   0   4  14 4343.61 753.661   3
   0   4  15-435.719 300.258   8
   0   4  15-67.3460 172.756   3
   0   4  15 134.959 244.921   5
   0   4  16 3606.34 666.459   8
   0   4  16 3704.00 790.883   5
   0   4  16 2875.38 630.081   3
   0   4  17 1049.68 422.044   5
   0   4  17 216.738 180.401   8
   0   4  17 678.147 284.522   3
   0   4  18-62.1260 135.679   3
   0   4  18-46.2587 90.3345   8
   0   4  18 205.289 263.613   5
   0   4  19 846.398 371.031   3
   0   4  19 1444.82 440.637   8
   0   4  19 1974.27 636.193   5
   0   4  20 398.789 367.638   5
   0   4  21 20.7766 183.382   5
   0   4  22 1997.83 672.721   5
   0  -5  27 176.903 167.166   8
   0  -5  26 1007.84 524.260   8
   0  -5  25 1375.87 510.859   8
   0  -5  24 88.9293 163.325   8
   0  -5  23 2442.31 659.205   8
   0  -5  22 354.917 316.602   8
   0  -5  21 887.221 383.716   3
   0  -5  21 879.117 428.663   8
   0  -5  20 4435.12 706.611   3
   0  -5  20 4883.76 863.638   8
   0  -5  19 3221.08 581.052   3
   0  -5  19 3161.46 670.058   8
   0  -5  18 1510.57 430.143   8
   0  -5  18 1628.75 397.006   3
   0  -5  17 9009.85 913.394   3
   0  -5  17 9958.57 1144.55   8
   0  -5  16 926.585 273.363   3
   0  -5  16 1210.12 414.478   8
   0  -5  15 9347.84 822.861   3
   0  -5  15 9901.17 1054.84   8
   0  -5  14 1000.46 295.247   8
   0  -5  14 1028.09 268.540   3
   0  -5  13 937.618 194.546   3
   0  -5  13 1304.53 360.259   8
   0  -5  12 2057.10 445.805   8
   0  -5  12 2138.71 318.635   3
   0  -5  11 2522.99 445.585   8
   0  -5  11 2275.17 305.002   3
   0  -5  10 2994.39 317.047   3
   0  -5  10 2753.49 445.605   8
   0  -5   9 720.561 231.488   8
   0  -5   9 715.718 138.818   3
   0  -5   8 619.744 197.291   8
   0  -5   7 3064.03 400.328   8
   0  -5   7 2728.16 291.197   4
   0  -5   7 3206.30 379.809   1
   0   5  -6 11262.5 782.287   8
   0  -5   6 10432.4 733.869   8
   0  -5   6 10662.0 678.079   1
   0   5  -6 12247.4 764.466   1
   0  -5   6 9956.31 1508.93   2
   0  -5   6 9547.55 513.211   4
   0  -5   5 3675.37 271.759   3
   0   5  -5 2737.87 351.718   8
   0   5  -5 2529.97 329.032   1
   0  -5   5 2352.45 322.621   8
   0  -5   5 2850.83 808.198   2
   0  -5   5 2382.13 296.653   1
   0  -5   5 2334.65 203.989   4
   0  -5   4 1131.30 172.178   3
   0   5  -4 1052.75 207.939   1
   0   5  -4 798.562 185.557   8
   0   5  -4 976.785 432.125   2
   0  -5   4 840.315 480.716   2
   0  -5   4 1063.55 120.837   4
   0   5  -4 1018.03 135.233   4
   0  -5   3 2447.74 641.658   2
   0  -5   3 3309.02 361.422   3
   0  -5   3 2808.21 222.200   4
   0   5  -3 2604.80 326.399   8
   0   5  -3 2537.27 698.200   2
   0   5  -3 2902.69 339.092   1
   0   5  -3 2702.96 210.068   4
   0   5  -2 2086.79 211.718   4
   0  -5   2 2705.63 285.962   4
   0   5  -2 1680.96 570.216   2
   0  -5   2 1673.75 427.943   2
   0  -5   2 2271.23 344.666   3
   0  -5   1 4744.59 683.295   2
   0   5  -1 6341.69 421.619   4
   0  -5   1 6433.55 636.423   3
   0   5  -1 4947.51 837.711   2
   0   5  -1 5085.30 497.501   3
   0   5   0 387.414 228.706   5
   0   5   0 232.993 131.595   9
   0   5   0 230.192 246.877   2
   0  -5   0 235.607 178.544   2
   0  -5   0 85.4305 106.246   3
   0   5   0 143.819 101.547   4
   0   5   0 102.104 117.240   3
   0   5   1 6092.46 446.261   4
   0   5   1 6345.12 604.658   3
   0   5   1 6514.55 525.576   9
   0   5   1 5895.95 627.655   5
   0   5   1 5085.85 682.467   2
   0   5   2 502.178 164.936   5
   0   5   2 284.134 115.650   3
   0   5   2 539.962 138.793   9
   0   5   2 368.328 220.029   2
   0   5   3 3467.66 483.673   3
   0   5   3 3515.93 478.125   5
   0   5   4 6449.84 694.969   3
   0   5   4 8145.22 783.112   5
   0   5   5 54.7674 95.0721   5
   0  -5  -5 189.111 90.9585   9
   0   5   5 81.5330 235.265   6
   0   5   5 31.9583 98.6411   3
   0   5   6 8921.28 1429.41   6
   0   5   6 11615.3 986.823   5
   0  -5  -6 9340.24 560.972   9
   0   5   6 9130.87 891.784   3
   0   5   7-73.3648 179.873   3
   0  -5  -7 248.407 81.8802   9
   0   5   7 291.946 216.834   5
   0  -5  -8 4162.71 395.116   9
   0   5   8 5132.66 705.102   3
   0   5   8 6748.52 827.468   5
   0   5   9 3511.60 587.121   5
   0  -5  -9 2125.90 276.531   9
   0   5   9 2392.43 502.095   3
   0   5  10 66.4188 98.6377   8
   0   5  10 60.9888 86.5505   5
   0   5  10 72.5544 100.639   3
   0  -5 -10-14.8151 41.1049   9
   0   5  11 6256.38 856.479   5
   0   5  11 5557.79 692.763   8
   0   5  11 3561.81 640.559   3
   0   5  12 3171.47 542.617   8
   0   5  12 1965.48 512.844   3
   0   5  12 3911.07 704.074   5
   0   5  13 664.400 291.616   3
   0   5  13 1638.93 486.965   5
   0   5  13 1307.99 377.091   8
   0   5  14 10082.7 1233.30   5
   0   5  14 6430.92 944.600   3
   0   5  14 8956.87 995.142   8
   0   5  15 2552.18 654.642   5
   0   5  15 1306.29 442.390   3
   0   5  15 1493.28 419.370   8
   0   5  16 856.530 358.008   5
   0   5  16 1009.15 357.476   8
   0   5  16 605.546 307.934   3
   0   5  17 2107.91 545.708   8
   0   5  17 2366.22 685.777   5
   0   5  17 1444.48 499.088   3
   0   5  18 92.5180 239.093   5
   0   5  18-23.2063 101.630   3
   0   5  19 1061.05 533.107   5
   0   5  20 878.962 473.138   5
   0   5  21-169.009 324.118   5
   0  -6  27 865.918 462.502   8
   0  -6  26 568.583 313.139   8
   0  -6  25 1236.29 530.010   8
   0  -6  24-274.868 248.959   8
   0  -6  23 1403.91 504.587   8
   0  -6  22 1620.13 495.759   8
   0  -6  21 150.111 139.251   8
   0  -6  20 763.896 345.902   8
   0  -6  20 623.081 310.477   3
   0  -6  19 894.623 276.545   3
   0  -6  19 688.319 333.667   8
   0  -6  18 2507.37 596.926   8
   0  -6  18 2779.37 516.043   3
   0  -6  17 6204.93 710.177   3
   0  -6  17 6739.41 932.826   8
   0  -6  16 30.3859 114.688   8
   0  -6  16 128.186 101.925   3
   0  -6  15 5992.63 608.290   3
   0  -6  15 5958.78 832.004   8
   0  -6  14 6363.42 590.464   3
   0  -6  14 6457.92 817.473   8
   0  -6  13 599.946 148.584   3
   0  -6  13 529.360 253.245   8
   0  -6  12 14171.6 782.652   3
   0  -6  12 14487.3 1146.59   8
   0  -6  11 644.320 225.554   8
   0  -6  11 338.436 96.1315   3
   0  -6  10 2230.89 231.990   3
   0  -6  10 2492.67 441.440   8
   0  -6   9 329.944 133.474   4
   0  -6   9 407.751 176.732   8
   0  -6   8 472.843 179.490   8
   0  -6   8 515.224 495.750   2
   0  -6   8 453.496 118.861   4
   0  -6   7 5581.67 394.475   4
   0  -6   7 6019.42 1258.99   2
   0  -6   7 5184.13 552.613   8
   0   6  -7 6319.47 585.706   1
   0  -6   6 1890.62 827.621   2
   0  -6   6 1125.35 177.719   3
   0  -6   6 576.002 198.090   8
   0  -6   6 678.519 132.981   4
   0   6  -6 1216.79 283.841   1
   0   6  -5 14754.6 884.331   1
   0  -6   5 12056.1 1625.07   2
   0  -6   5 17094.0 785.011   3
   0  -6   5 13491.5 571.011   4
   0   6  -5 13315.4 625.523   4
   0   6  -5 14199.0 891.063   8
   0  -6   4 19074.3 960.987   3
   0   6  -4 15501.4 639.178   4
   0  -6   4 16305.2 639.454   4
   0   6  -4 15707.5 921.657   8
   0   6  -4 15921.6 911.540   1
   0  -6   4 16321.7 1801.22   2
   0  -6   3 252.035 258.743   2
   0   6  -3 638.710 109.128   4
   0  -6   3 1068.28 236.413   4
   0   6  -3 470.196 151.002   8
   0  -6   3 716.549 215.228   3
   0   6  -2 5453.00 381.821   4
   0  -6   2 6844.62 680.209   3
   0  -6   2 5856.61 444.352   4
   0  -6   2 3687.95 701.603   2
   0  -6   1 911.683 280.309   3
   0   6  -1 1037.22 183.597   4
   0   6  -1 834.891 218.990   3
   0  -6   1 540.209 257.238   2
   0   6   0 88.8689 81.1666   4
   0   6   0 154.221 87.6637   9
   0   6   0 179.352 109.756   3
   0  -6   0 171.954 199.132   2
   0   6   0 180.748 169.624   5
   0   6   1 2928.99 467.863   5
   0  -6  -1 3854.16 316.598   7
   0   6   1 3348.56 407.741   9
   0   6   1 2939.48 458.732   3
   0   6   1 2992.66 343.690   4
   0   6   2 1413.02 351.749   5
   0   6   2 1550.00 342.561   3
   0   6   2 1297.69 254.948   9
   0   6   3 4028.20 550.885   3
   0   6   3 4313.40 579.251   5
   0   6   4 16783.6 1198.82   5
   0   6   4 14380.9 1105.98   3
   0   6   5-34.9498 148.141   3
   0   6   5 154.408 170.917   5
   0   6   6 2312.85 748.736   6
   0   6   6 1386.84 363.645   3
   0   6   6 2485.06 491.876   5
   0   6   7 1953.50 446.831   5
   0   6   7 1360.77 370.256   3
   0   6   8 517.521 189.385   5
   0  -6  -8 387.030 115.565   9
   0   6   8 201.922 92.6274   3
   0   6   9 3895.91 664.966   3
   0  -6  -9 3431.50 333.153   9
   0   6   9 4658.53 754.673   5
   0  -6 -10 6.14974 73.4736   9
   0   6  10-61.4911 85.6323   5
   0   6  10-189.541 246.878   3
   0   6  10 18.7994 99.5925   8
   0   6  11 3998.72 717.081   5
   0  -6 -11 2113.43 268.061   9
   0   6  11 4218.03 613.347   8
   0   6  11 2243.08 530.056   3
   0   6  12 4445.39 782.292   3
   0   6  12 6090.91 764.006   8
   0   6  12 7628.01 1032.57   5
   0   6  13-50.2706 143.485   3
   0   6  13-39.8501 159.566   8
   0   6  13-137.397 194.418   5
   0   6  14 3243.62 696.392   3
   0   6  14 5712.63 960.024   5
   0   6  14 4535.05 706.803   8
   0   6  15 1214.98 456.912   3
   0   6  15 1513.31 454.017   8
   0   6  15 1856.55 585.436   5
   0   6  16 222.997 181.877   5
   0   6  16-287.079 248.142   3
   0   6  17 3171.07 776.172   5
   0   6  17 1012.44 412.876   3
   0   6  18 306.712 244.887   5
   0   6  19 1938.01 713.228   5
   0   6  20 756.435 477.023   5
   0   6  21 6.03588 224.749   5
   0  -7  27 1062.80 524.212   8
   0  -7  26 91.0731 123.801   8
   0  -7  25 1970.38 653.200   8
   0  -7  24 162.589 103.240   8
   0  -7  23 2632.99 725.301   8
   0  -7  22 1578.21 505.232   8
   0  -7  21 46.3671 152.208   8
   0  -7  20 3127.03 699.728   8
   0  -7  19 488.144 318.347   8
   0  -7  18 4336.91 769.156   8
   0  -7  17 6570.74 682.843   3
   0  -7  17 6110.82 896.618   8
   0  -7  16 4.30118 96.8854   8
   0  -7  16-93.9913 70.7329   3
   0  -7  15 9455.17 1039.18   8
   0  -7  15 10755.2 756.192   3
   0  -7  14 11193.9 1106.34   8
   0  -7  14 12160.8 745.487   3
   0  -7  13 3181.73 561.560   8
   0  -7  13 3450.92 333.352   3
   0  -7  12 5312.67 690.069   8
   0  -7  11 185.788 148.313   8
   0  -7  11 181.068 58.4151   4
   0  -7  10 4453.80 431.392   4
   0  -7  10 5361.74 639.765   8
   0  -7  10 3768.71 1110.48   2
   0  -7   9 11250.2 1869.21   2
   0  -7   9 11490.0 931.857   8
   0  -7   9 10095.1 622.981   4
   0   7  -8 653.937 219.765   1
   0  -7   8 408.783 163.980   8
   0  -7   8 539.908 138.648   4
   0  -7   8 522.843 235.026   2
   0  -7   7 25537.8 1373.96   8
   0  -7   7 25998.6 2808.67   2
   0  -7   7 25026.9 952.232   4
   0   7  -7 29824.3 1429.24   1
   0  -7   6 4878.96 342.026   4
   0   7  -6 4757.16 376.991   4
   0  -7   6 6419.65 493.203   3
   0  -7   6 3874.52 964.519   2
   0   7  -6 5382.27 548.055   1
   0   7  -5 3480.69 293.704   4
   0   7  -5 3757.30 457.878   1
   0  -7   5 3925.08 959.279   2
   0  -7   5 3431.88 277.913   4
   0  -7   5 3608.32 420.416   3
   0   7  -4 50118.6 1992.33   1
   0  -7   4 47728.6 3260.46   2
   0   7  -4 48810.4 1537.72   4
   0   7  -3 4629.41 362.242   4
   0   7  -3 4200.08 490.324   8
   0  -7   3 4781.96 421.251   4
   0  -7   3 5329.30 636.501   3
   0  -7   3 3709.16 785.992   2
   0   7  -2 112.122 73.3374   4
   0  -7   2 18.6254 122.055   2
   0  -7   1 8081.95 967.156   2
   0   7  -1 8855.82 804.102   3
   0   7  -1 8153.09 824.084   5
   0   7   0 353.793 121.570   9
   0   7   0 421.852 153.104   4
   0  -7   0 415.898 264.649   2
   0  -7   0 355.851 135.016   7
   0   7   0 125.795 110.185   5
   0   7   0 341.062 194.766   3
   0   7   1 5904.38 711.907   5
   0   7   1 6163.84 609.246   9
   0   7   1 5670.26 674.813   3
   0   7   2 1246.17 324.085   5
   0   7   2 1407.19 334.897   3
   0   7   2 1400.32 277.643   9
   0   7   3 224.131 175.892   5
   0   7   3 30.0805 78.0746   3
   0   7   4 8039.71 852.226   3
   0   7   4 10031.0 962.568   5
   0   7   5 220.329 162.165   3
   0   7   5 120.783 134.269   5
   0   7   6 301.868 159.321   3
   0   7   6 439.264 214.006   5
   0   7   6 263.324 301.940   6
   0   7   7 3069.02 570.945   5
   0   7   7 2161.62 495.136   3
   0   7   7 1409.32 625.974   6
   0   7   8-14.6916 137.865   3
   0   7   8-28.4245 141.435   5
   0   7   9 6722.34 932.182   5
   0   7   9 3747.16 666.081   3
   0   7  10 1279.58 450.017   3
   0   7  10 1800.17 496.963   5
   0   7  10 1640.32 384.530   8
   0   7  11 1122.58 378.272   3
   0   7  11 1382.01 384.947   8
   0   7  11 1967.28 522.780   5
   0   7  12 3221.15 698.847   5
   0   7  12 2320.00 483.850   8
   0   7  12 1727.09 513.594   3
   0   7  13 24.9724 220.294   5
   0   7  13-6.36632 94.0648   3
   0   7  13-64.7130 119.743   8
   0   7  14 1777.29 515.171   3
   0   7  14 2561.45 667.795   5
   0   7  15 1110.38 422.927   3
   0   7  15 1511.51 514.097   5
   0   7  16 284.823 195.799   3
   0   7  16 367.957 189.244   5
   0   7  17 1732.64 562.776   5
   0   7  18 534.262 358.541   5
   0   7  19 1348.59 587.954   5
   0   7  20 1566.89 638.093   5
   0  -8  27 956.727 485.229   8
   0  -8  26 792.628 482.883   8
   0  -8  25 2034.44 673.419   8
   0  -8  24 816.067 376.050   8
   0  -8  23 1000.73 468.098   8
   0  -8  22 2086.01 623.545   8
   0  -8  21 171.669 149.900   8
   0  -8  20 4237.86 824.025   8
   0  -8  19 932.853 396.243   8
   0  -8  18 251.251 231.537   8
   0  -8  17 7266.50 994.778   8
   0  -8  16 737.785 321.927   8
   0  -8  15 4235.06 713.707   8
   0  -8  14 8476.39 965.712   8
   0  -8  13 418.413 183.921   8
   0  -8  13 404.502 127.732   4
   0  -8  12 4063.41 464.776   4
   0  -8  12 4421.65 643.757   8
   0  -8  12 3896.74 1292.52   2
   0  -8  11 2060.80 312.499   4
   0  -8  11 1501.46 859.545   2
   0  -8  11 1951.26 424.648   8
   0  -8  10 6585.56 1620.39   2
   0  -8  10 8256.64 820.686   8
   0  -8  10 7043.67 521.971   4
   0  -8   9 14357.6 2172.23   2
   0  -8   9 14408.8 1072.81   8
   0  -8   9 14165.9 711.597   4
   0   8  -9 17879.4 1197.12   1
   0  -8   8 15912.0 734.190   4
   0   8  -8 17790.9 1161.13   1
   0  -8   8 15770.0 2286.92   2
   0  -8   8 19212.7 803.000   3
   0  -8   7 10350.9 1738.95   2
   0   8  -7 13747.0 979.709   1
   0  -8   7 12581.9 617.387   4
   0  -8   7 14762.3 801.741   3
   0   8  -6 18270.9 821.294   4
   0   8  -6 19960.3 1190.13   1
   0  -8   6 18894.7 788.415   4
   0  -8   6 19365.5 2302.05   2
   0  -8   6 22900.6 1157.55   3
   0  -8   5 1960.75 364.452   3
   0  -8   5 1952.74 243.127   4
   0   8  -5 1414.24 287.655   1
   0   8  -5 1506.61 200.566   4
   0  -8   5 1260.13 362.289   2
   0  -8   4 4865.60 982.069   2
   0   8  -4 6780.22 447.501   4
   0  -8   4 8383.14 606.307   4
   0  -8   4 8038.61 789.985   3
   0   8  -4 7128.66 695.734   1
   0   8  -3 450.930 126.737   4
   0  -8   3 403.360 355.679   2
   0  -8   3 408.471 145.590   4
   0   8  -2 46.1710 42.0661   4
   0  -8   2 75.4665 123.405   2
   0   8  -1 7395.65 833.567   5
   0  -8   1 8904.94 1068.62   2
   0   8   0 1978.47 428.912   5
   0   8   0 2113.54 414.144   3
   0  -8   0 3012.10 399.026   7
   0   8   1 6205.03 743.666   5
   0   8   1 6806.37 758.739   3
   0   8   2 6302.69 653.934   9
   0   8   2 6333.24 752.605   5
   0   8   2 6660.31 762.138   3
   0   8   3 1399.29 380.455   3
   0   8   3 1834.98 413.322   5
   0   8   4 9259.01 958.202   5
   0   8   4 9482.69 975.077   3
   0   8   5 1867.93 442.161   5
   0   8   5 2081.60 454.725   3
   0   8   6 269.330 163.813   5
   0   8   6 212.618 209.761   3
   0   8   6 938.214 678.121   6
   0   8   7 905.411 294.856   5
   0   8   7 430.199 259.032   3
   0   8   8 112.810 149.056   5
   0   8   8 213.238 210.650   3
   0   8   9 1028.79 350.709   3
   0   8   9 1470.91 421.443   5
   0   8  10 3785.30 747.462   5
   0   8  10 3008.69 649.070   3
   0   8  11 51.2720 107.459   8
   0   8  11-109.609 164.201   3
   0   8  11 132.701 268.331   5
   0   8  12 1980.52 551.539   3
   0   8  12 3081.89 706.102   5
   0   8  13 233.886 195.241   3
   0   8  13 11.0818 101.683   5
   0   8  14 948.314 472.843   5
   0   8  14 1073.25 451.183   3
   0   8  15 1898.21 599.909   5
   0   8  16 116.867 223.472   5
   0   8  17 1221.71 583.910   5
   0   8  18 1131.95 555.860   5
   0  -9  26 102.990 218.306   8
   0  -9  25 2922.79 800.404   8
   0  -9  24 1091.77 465.170   8
   0  -9  23 799.836 432.078   8
   0  -9  22 946.564 418.626   8
   0  -9  21 1299.61 495.527   8
   0  -9  20 870.476 391.046   8
   0  -9  19 3688.85 762.863   8
   0  -9  18 218.610 134.057   8
   0  -9  17 6795.91 953.740   8
   0  -9  17 6771.10 756.972   4
   0  -9  16 724.465 359.866   8
   0  -9  16 855.456 218.343   4
   0  -9  15 3091.34 598.950   8
   0  -9  15 3174.43 469.728   4
   0  -9  15 3592.31 1261.55   2
   0  -9  14 7338.92 2007.01   2
   0  -9  14 6304.31 626.725   4
   0  -9  14 7091.96 882.687   8
   0  -9  13-3.01452 74.7703   4
   0  -9  13-260.922 487.543   2
   0  -9  13-45.7220 136.921   8
   0  -9  12 2690.41 347.727   4
   0  -9  12 3842.47 1319.62   2
   0  -9  12 2446.46 490.143   8
   0  -9  11 5046.01 449.752   4
   0  -9  11 5501.67 698.898   8
   0  -9  11 5432.30 1509.99   2
   0  -9  10 1208.30 188.472   4
   0  -9  10 1250.26 493.820   2
   0  -9  10 1083.22 313.972   8
   0   9 -10 1730.62 396.788   1
   0  -9   9 3485.07 1099.41   2
   0  -9   9 4305.51 363.363   4
   0   9  -9 5904.24 668.884   1
   0  -9   8 2223.07 920.534   2
   0   9  -8 1808.10 378.984   1
   0  -9   8 1683.62 266.792   3
   0  -9   8 1553.73 215.395   4
   0   9  -7 17535.5 1190.51   1
   0  -9   7 19836.7 1110.56   3
   0  -9   7 17358.3 758.764   4
   0  -9   7 16116.7 2245.09   2
   0   9  -7 16538.2 823.288   4
   0  -9   6 13111.6 1928.50   2
   0   9  -6 12522.0 678.092   4
   0  -9   6 15154.4 1062.52   3
   0   9  -6 13740.7 1031.69   1
   0  -9   6 15387.1 759.747   4
   0  -9   5 619.716 177.777   4
   0  -9   5 723.763 241.067   3
   0   9  -5 479.372 115.679   4
   0   9  -5 524.884 233.555   1
   0  -9   5 346.454 304.436   2
   0   9  -4 4978.07 409.839   4
   0  -9   4 3689.43 907.379   2
   0  -9   4 5444.46 499.572   4
   0  -9   3 7312.05 1114.15   2
   0   9  -3 10058.4 641.404   4
   0  -9   2 6403.27 951.196   2
   0   9  -2 5315.38 714.075   5
   0  -9   1 9787.75 1147.40   2
   0   9  -1 7085.96 844.887   5
   0  -9   0 2497.32 379.482   7
   0   9   0 1639.90 422.837   5
   0   9   1 5958.19 755.227   5
   0   9   1 6908.57 812.060   3
   0   9   2 12161.0 1132.61   5
   0   9   2 13819.2 1185.58   3
   0   9   3 1147.45 339.787   5
   0   9   3 1283.99 376.521   3
   0   9   4 5382.04 747.786   3
   0   9   4 4969.61 721.893   5
   0   9   5 1030.56 317.398   3
   0   9   5 895.495 320.943   5
   0   9   6 140.794 111.449   3
   0   9   6 145.555 181.920   5
   0   9   7 4180.11 731.576   5
   0   9   7 3807.47 671.351   3
   0   9   8 622.483 287.023   5
   0   9   8 471.061 249.619   3
   0   9   9 2194.69 570.005   3
   0   9   9 3127.38 673.834   5
   0   9  10 2739.97 682.445   5
   0   9  10 1579.97 468.600   3
   0   9  11 105.032 197.922   5
   0   9  11 257.226 151.476   3
   0   9  12 1962.78 593.830   5
   0   9  12 1468.58 465.842   3
   0   9  13 945.737 435.285   5
   0   9  14 396.943 378.544   5
   0   9  15 1398.63 547.412   5
   0   9  16-28.5118 169.500   5
   0   9  17 1117.81 528.017   5
   0 -10  29 206.847 228.817   4
   0 -10  28 1137.58 513.094   4
   0 -10  27 2674.61 716.009   4
   0 -10  26 7.20603 176.968   8
   0 -10  26 166.332 186.651   4
   0 -10  25 2318.12 608.894   4
   0 -10  25 2349.23 715.653   8
   0 -10  24 1073.50 404.813   4
   0 -10  24 1181.70 499.604   8
   0 -10  23 520.331 297.436   8
   0 -10  23 195.806 172.584   4
   0 -10  22 1497.46 528.514   8
   0 -10  22 1357.80 392.803   4
   0 -10  21 1605.42 438.616   4
   0 -10  21 2469.14 657.407   8
   0 -10  20 1694.88 546.450   8
   0 -10  20 1461.99 414.122   4
   0 -10  19 4418.09 652.060   4
   0 -10  19 4376.53 838.674   8
   0 -10  18 485.879 291.397   8
   0 -10  18 220.927 231.038   4
   0 -10  18 404.810 504.594   2
   0 -10  17 5233.55 642.058   4
   0 -10  17 5033.76 1696.18   2
   0 -10  17 4830.48 824.459   8
   0 -10  16 3199.00 643.249   8
   0 -10  16 2872.93 453.851   4
   0 -10  16 2376.91 1231.70   2
   0 -10  15 264.351 158.161   4
   0 -10  15-136.264 184.179   8
   0 -10  14 2829.32 580.168   8
   0 -10  14 2892.16 1175.40   2
   0 -10  14 3428.12 429.493   4
   0 -10  13 451.589 163.806   4
   0 -10  13 411.063 238.704   8
   0 -10  13 383.983 586.883   2
   0 -10  12 7146.80 1801.45   2
   0 -10  12 4613.23 431.245   4
   0 -10  12 5421.60 726.980   8
   0 -10  11 5638.79 1560.59   2
   0 -10  11 6135.90 479.679   4
   0  10 -11 8390.82 923.411   1
   0 -10  10 3853.37 1295.54   2
   0 -10  10 3355.38 325.729   4
   0  10 -10 3727.41 566.550   1
   0  10  -9 18149.2 1294.49   1
   0 -10   9 17248.6 798.108   4
   0 -10   9 14704.7 2320.13   2
   0 -10   8 13730.5 936.352   3
   0  10  -8 13503.7 1105.62   1
   0 -10   8 12368.9 656.126   4
   0 -10   8 12664.5 2072.33   2
   0 -10   7 4185.78 1142.34   2
   0 -10   7 4843.71 426.073   4
   0  10  -7 3751.35 370.538   4
   0  10  -7 3929.17 590.685   1
   0 -10   7 4866.71 609.432   3
   0 -10   6 14753.6 1193.69   3
   0  10  -6 12042.9 690.553   4
   0 -10   6 11499.4 1803.12   2
   0  10  -6 13291.1 1083.48   1
   0  10  -5 2208.60 276.456   4
   0  10  -5 2316.88 432.250   1
   0 -10   5 2469.04 343.627   4
   0 -10   5 1811.24 610.336   2
   0 -10   4 11225.3 1503.34   2
   0  10  -4 12526.0 728.686   4
   0  10  -3 7860.19 590.458   4
   0 -10   3 6058.41 1042.49   2
   0 -10   2 1329.29 487.703   2
   0  10  -2 776.402 280.921   5
   0 -10   2 1389.48 364.220   7
   0 -10   1 11921.5 1319.23   2
   0  10  -1 9269.80 1009.86   5
   0 -10   0 3406.63 416.322   7
   0  10   0 1744.71 445.292   5
   0  10   1 802.490 284.582   5
   0  10   2 9304.98 998.558   5
   0  10   3 1205.15 365.170   3
   0  10   3 1009.54 369.793   5
   0  10   4 6290.27 846.634   5
   0  10   4 5907.87 824.401   3
   0  10   5 118.886 102.562   5
   0  10   5-269.350 247.908   3
   0  10   6 250.981 182.150   5
   0  10   6 194.406 174.952   3
   0  10   7 8408.21 1044.06   5
   0  10   7 7369.51 977.145   3
   0  10   8 4661.25 810.818   3
   0  10   8 5809.95 912.499   5
   0  10   9 612.793 344.624   5
   0  10   9 453.807 272.470   3
   0  10  10 2180.96 584.862   5
   0  10  11 166.043 194.700   5
   0  10  12 1842.65 583.971   5
   0  10  13 1123.18 449.624   5
   0  10  14 185.577 269.237   5
   0  10  15 423.213 309.252   5
   0  10  16 81.2477 233.884   5
   0 -11  26-49.7542 134.972   8
   0 -11  26 310.672 264.143   4
   0 -11  25 1242.39 567.999   8
   0 -11  25 1398.85 502.811   4
   0 -11  24 1172.25 533.402   8
   0 -11  24 332.381 553.296   2
   0 -11  24 1171.82 410.763   4
   0 -11  23-488.113 398.951   2
   0 -11  23-21.6377 203.815   8
   0 -11  23 11.7743 212.692   4
   0 -11  22 3293.77 594.612   4
   0 -11  22 3107.61 766.764   8
   0 -11  22 4155.51 1848.25   2
   0 -11  21 3973.37 631.189   4
   0 -11  21 3681.52 830.254   8
   0 -11  21 3896.86 1496.49   2
   0 -11  20 1345.83 1307.16   2
   0 -11  20 2044.24 408.871   4
   0 -11  20 2582.68 667.354   8
   0 -11  19 2571.16 1324.87   2
   0 -11  19 2664.54 481.960   4
   0 -11  19 2301.07 605.640   8
   0 -11  18 1920.29 527.094   8
   0 -11  18 1646.39 358.902   4
   0 -11  18 1088.13 840.113   2
   0 -11  17 1633.39 509.882   8
   0 -11  17 1327.61 303.134   4
   0 -11  17 603.849 420.870   2
   0 -11  16 7302.42 1009.96   8
   0 -11  16 7019.50 683.823   4
   0 -11  16 8321.24 2111.27   2
   0 -11  15 1388.96 288.858   4
   0 -11  15 1809.87 1064.40   2
   0 -11  15 2030.53 517.060   8
   0 -11  14 6710.18 580.538   4
   0 -11  14 7413.91 935.099   8
   0 -11  14 6742.76 1891.09   2
   0 -11  13 4325.86 436.387   4
   0 -11  13 4535.49 1492.04   2
   0 -11  12 3137.85 352.689   4
   0 -11  12 3690.75 1283.50   2
   0  11 -12 4678.21 694.710   1
   0  11 -11 10254.6 1040.67   1
   0 -11  11 8494.50 1899.19   2
   0 -11  11 8937.46 588.156   4
   0 -11  10-117.711 417.777   2
   0 -11  10 110.447 58.5728   4
   0  11 -10 35.0252 113.630   1
   0  11  -9 5812.33 758.697   1
   0 -11   9 5469.21 1466.34   2
   0 -11   9 5463.72 438.641   4
   0 -11   8 8451.88 1714.34   2
   0 -11   8 10888.4 693.286   4
   0  11  -8 10215.4 1007.01   1
   0  11  -7 3215.15 356.451   4
   0 -11   7 2417.54 903.985   2
   0 -11   7 3718.49 599.239   3
   0  11  -7 3750.79 597.084   1
   0 -11   6 4951.09 493.494   4
   0 -11   6 3876.43 1051.49   2
   0  11  -6 3764.09 377.944   4
   0  11  -6 4780.07 670.921   1
   0  11  -5 227.058 110.498   4
   0  11  -5-27.8909 99.8000   1
   0 -11   5 180.685 189.646   2
   0  11  -4 5940.19 520.144   4
   0 -11   4 4283.96 966.930   2
   0 -11   3 3212.63 754.138   2
   0  11  -3 2207.07 485.689   5
   0  11  -2 97.6459 139.432   5
   0 -11   2-48.0466 107.669   2
   0  11  -1 3896.72 670.624   5
   0 -11   1 8790.83 817.157   7
   0  11   0 3936.55 686.669   5
   0  11   1 306.139 191.651   5
   0  11   2 9464.36 1033.51   5
   0  11   3 415.804 201.959   5
   0  11   4 3248.34 618.701   5
   0  11   5 2229.38 527.184   5
   0  11   6 1099.02 406.348   5
   0  11   7 2345.81 549.615   5
   0  11   8 2508.19 623.028   5
   0  11   9-27.3945 158.360   5
   0  11  10 1929.73 583.588   5
   0  11  11 505.585 327.815   5
   0  11  12 674.532 358.897   5
   0  11  13 1452.45 536.028   5
   0  11  14 93.1303 245.283   5
   0  11  15 185.103 130.141   5
   0 -12  26 239.128 316.203   8
   0 -12  26 2361.78 1661.53   2
   0 -12  25 138.765 396.555   2
   0 -12  25 1033.68 506.931   8
   0 -12  24 2980.18 785.555   8
   0 -12  24 2250.03 1413.70   2
   0 -12  23-32.6383 543.073   2
   0 -12  23-276.695 299.541   8
   0 -12  22 1562.22 405.084   4
   0 -12  22 1933.31 620.425   8
   0 -12  22 789.849 1144.05   2
   0 -12  21 832.416 988.763   2
   0 -12  21 2089.91 617.331   8
   0 -12  21 2175.12 466.022   4
   0 -12  20-78.9644 242.671   8
   0 -12  20 48.5902 112.728   4
   0 -12  20-48.7935 355.032   2
   0 -12  19 3681.15 748.605   8
   0 -12  19 3853.20 1891.10   2
   0 -12  19 3778.08 552.003   4
   0 -12  18 2452.38 1216.57   2
   0 -12  18 1566.58 497.976   8
   0 -12  18 1466.75 344.377   4
   0 -12  17 2535.73 395.776   4
   0 -12  17 2079.69 519.356   8
   0 -12  17 2452.64 1242.88   2
   0 -12  16 5754.79 576.927   4
   0 -12  16 6516.25 1873.38   2
   0 -12  15 94.8874 73.7910   4
   0 -12  15-214.725 591.441   2
   0 -12  14 3226.22 392.693   4
   0 -12  14 3120.23 1154.89   2
   0 -12  13 110.901 97.3776   4
   0 -12  13 37.5451 521.217   2
   0 -12  12 147.592 76.0011   4
   0 -12  12 778.260 770.415   2
   0  12 -12 582.685 304.828   1
   0 -12  11 3712.18 1325.88   2
   0 -12  11 3594.07 374.476   4
   0  12 -11 3672.50 645.978   1
   0 -12  10 4354.34 401.370   4
   0 -12  10 4183.96 1314.49   2
   0  12 -10 4929.90 735.156   1
   0  12  -9 1424.18 385.667   1
   0 -12   9 1112.48 647.706   2
   0 -12   9 1583.67 276.618   4
   0  12  -8 5541.89 490.957   4
   0 -12   8 5644.24 1385.30   2
   0  12  -8 8094.27 934.881   1
   0  12  -7 526.196 141.843   4
   0 -12   7 1225.12 594.112   2
   0  12  -7 655.052 241.270   1
   0 -12   7 805.156 208.388   4
   0 -12   6 4694.25 1063.01   2
   0  12  -6 4339.57 427.723   4
   0  12  -6 5301.71 741.665   1
   0 -12   5 2829.19 806.687   2
   0  12  -5 2916.65 365.102   4
   0  12  -5 3403.54 599.369   1
   0  12  -4 832.786 306.183   5
   0 -12   4 1482.90 558.836   2
   0  12  -3 4868.32 755.619   5
   0 -12   3 6067.76 1080.22   2
   0 -12   2 387.305 310.463   2
   0  12  -2-160.209 170.137   5
   0  12  -1 3456.87 641.628   5
   0  12   0 5333.59 792.767   5
   0  12   1 140.564 197.546   5
   0  12   2 5306.94 796.134   5
   0  12   3 42.7770 127.360   5
   0  12   4 84.7856 125.901   5
   0  12   5 2770.65 599.158   5
   0  12   6 852.073 346.863   5
   0  12   7 926.656 350.657   5
   0  12   8 1670.71 505.501   5
   0  12   9 151.124 153.820   5
   0  12  10 612.489 393.334   5
   0  12  11 516.060 347.537   5
   0  12  12 801.139 438.395   5
   0  12  13 176.858 253.444   5
   0 -13  25 374.565 380.116   8
   0 -13  25 2838.35 1826.36   2
   0 -13  24 465.863 300.368   8
   0 -13  24-62.8771 697.321   2
   0 -13  23 1.38899 398.706   2
   0 -13  23 174.842 289.828   8
   0 -13  22 71.2371 870.444   2
   0 -13  22 2116.51 622.412   8
   0 -13  21 1476.19 525.407   8
   0 -13  21-76.2265 332.187   2
   0 -13  20 1464.18 1090.43   2
   0 -13  20 533.865 277.298   8
   0 -13  19 3584.06 1482.79   2
   0 -13  18 2692.02 1421.42   2
   0 -13  17 1387.18 892.620   2
   0 -13  16 2077.83 1119.51   2
   0 -13  15-58.9984 463.831   2
   0 -13  14-250.010 817.792   2
   0 -13  14 549.263 178.645   4
   0 -13  13 6807.89 551.571   4
   0  13 -13 7771.06 1023.26   1
   0 -13  13 7272.89 1912.13   2
   0 -13  12 461.016 135.711   4
   0 -13  12 488.109 336.861   2
   0  13 -12 427.880 189.731   1
   0 -13  11 12929.0 2385.33   2
   0 -13  11 11442.3 706.085   4
   0  13 -11 13019.0 1246.63   1
   0 -13  10 1523.07 776.901   2
   0 -13  10 3341.47 425.140   4
   0  13 -10 2872.73 589.948   1
   0 -13   9 1504.57 881.759   2
   0  13  -9 484.046 272.019   1
   0 -13   9 944.383 223.774   4
   0 -13   8 1553.50 679.505   2
   0  13  -8 2269.28 509.825   1
   0 -13   8 1866.63 318.366   4
   0 -13   7 711.172 466.709   2
   0  13  -7 1445.57 407.496   1
   0  13  -6 1726.63 414.423   1
   0 -13   6 1182.12 550.133   2
   0  13  -5 4572.57 731.604   1
   0 -13   5 3229.11 854.461   2
   0  13  -4 404.883 241.197   5
   0 -13   4 43.2220 175.821   2
   0 -13   3 3227.17 782.350   2
   0  13  -3 1884.86 482.240   5
   0  13  -2 553.015 279.634   5
   0  13  -1 1211.36 397.793   5
   0  13   0 3404.36 650.347   5
   0  13   1-81.2451 174.354   5
   0  13   2 4186.06 733.768   5
   0  13   3 147.465 204.672   5
   0  13   4 412.662 271.861   5
   0  13   5 3470.19 713.883   5
   0  13   6 508.698 262.162   5
   0  13   7 635.824 349.341   5
   0  13   8 1154.16 457.324   5
   0  13   9 66.2084 177.230   5
   0  13  10 778.679 389.302   5
   0  13  11 793.065 407.696   5
   0  13  12 157.567 301.684   5
   0 -14  25-209.101 372.922   2
   0 -14  24 1981.22 1252.79   2
   0 -14  23 1432.73 1102.25   2
   0 -14  22 2729.68 1576.83   2
   0 -14  21 3506.16 1677.04   2
   0 -14  20-182.657 573.738   2
   0 -14  19 3825.66 1884.09   2
   0 -14  18 4623.26 1776.51   2
   0 -14  17 263.260 513.418   2
   0 -14  16 3127.39 1265.00   2
   0 -14  15 230.597 415.290   2
   0 -14  14 710.897 719.008   2
   0  14 -13 13153.1 1391.81   1
   0 -14  13 12312.4 2503.95   2
   0  14 -12 1579.83 470.927   1
   0 -14  12 1537.16 845.066   2
   0 -14  11 746.495 758.278   2
   0  14 -11 282.121 206.013   1
   0 -14  10 2048.27 853.886   2
   0  14 -10 1432.04 415.654   1
   0  14  -9-176.460 154.283   1
   0 -14   9-281.947 305.294   2
   0  14  -8 4469.28 772.391   1
   0 -14   8 2146.48 739.164   2
   0  14  -7 1675.66 440.904   1
   0 -14   7 670.062 414.030   2
   0  14  -6 1233.34 410.868   1
   0 -14   6 976.313 564.990   2
   0  14  -5 4049.35 730.322   1
   0  14  -5 2058.97 532.619   5
   0 -14   5 2769.86 810.698   2
   0 -14   4 443.912 358.577   2
   0  14  -4 118.509 126.473   5
   0 -14   3 1481.01 536.025   2
   0  14  -3 1104.85 401.254   5
   0  14  -2 822.025 343.034   5
   0  14  -1-103.928 125.135   5
   0  14   0 2655.81 568.844   5
   0  14   1 70.1458 152.447   5
   0  14   2 1173.83 376.415   5
   0  14   3 1589.15 489.556   5
   0  14   4 176.953 167.450   5
   0  14   5 1022.24 337.168   5
   0  14   6 637.316 367.440   5
   0  14   7 9.90559 160.370   5
   0  14   8 1039.53 405.183   5
   0  14   9 342.881 350.283   5
   0  14  10 1448.98 554.040   5
   0 -15  24 745.370 935.426   2
   0 -15  23 265.456 670.908   2
   0 -15  22 1077.19 857.221   2
   0 -15  21 736.105 923.971   2
   0 -15  20-137.282 1028.52   2
   0 -15  19 700.682 313.465   2
   0 -15  18 2066.41 1168.51   2
   0 -15  17 114.581 356.482   2
   0 -15  16 266.344 672.910   2
   0 -15  15 2189.92 996.791   2
   0  15 -14 562.128 318.199   1
   0 -15  14 456.361 317.854   2
   0  15 -13 2856.76 643.724   1
   0 -15  13 2424.43 1113.04   2
   0  15 -12 225.469 155.193   1
   0 -15  12 463.740 571.422   2
   0  15 -11 13.0229 129.197   1
   0 -15  11-250.678 387.413   2
   0  15 -10 3057.39 666.629   1
   0 -15  10 1740.89 885.931   2
   0  15  -9 189.970 159.640   1
   0 -15   9 302.658 245.846   2
   0 -15   8 2660.63 830.140   2
   0  15  -8 4226.54 754.140   1
   0  15  -7 4813.30 831.081   1
   0 -15   7 3449.90 979.536   2
   0  15  -6 127.169 143.659   5
   0 -15   6-134.988 299.751   2
   0  15  -6 336.317 250.543   1
   0 -15   5 1563.32 651.065   2
   0  15  -5 1338.11 440.531   5
   0  15  -4 472.193 312.106   5
   0 -15   4 264.339 121.626   2
   0  15  -3 1238.90 412.400   5
   0  15  -2 988.379 403.347   5
   0  15  -1 66.7947 207.352   5
   0  15   0 574.279 283.563   5
   0  15   1 112.354 80.2363   5
   0  15   2 94.6982 86.5675   5
   0  15   3 639.564 309.684   5
   0  15   4 212.513 223.446   5
   0  15   5 768.483 381.619   5
   0  15   6 125.445 137.424   5
   0  15   7-174.032 188.906   5
   0  15   8 686.417 360.600   5
   0 -16  23-73.0045 804.928   2
   0 -16  22 1325.26 1161.60   2
   0 -16  21 1098.16 1196.57   2
   0 -16  20-260.121 335.725   2
   0 -16  19 439.371 735.772   2
   0 -16  18 169.297 594.455   2
   0 -16  17-690.739 964.522   2
   0 -16  16 2619.26 1282.16   2
   0 -16  15 1928.97 966.958   2
   0  16 -14 1.36152 204.728   1
   0 -16  14 51.4551 307.179   2
   0 -16  13 3710.77 1404.63   2
   0  16 -13 4242.77 845.772   1
   0 -16  12 719.092 604.196   2
   0  16 -12 680.478 377.913   1
   0 -16  11 280.883 234.667   2
   0  16 -11 1490.56 458.458   1
   0 -16  10 2924.65 1004.71   2
   0  16 -10 2671.77 625.847   1
   0 -16   9 616.040 544.618   2
   0  16  -9-130.330 170.124   1
   0 -16   8 1242.86 574.991   2
   0  16  -8 1824.11 562.926   1
   0 -16   7 2099.53 765.249   2
   0  16  -7 2789.65 645.732   1
   0  16  -7 1395.29 442.825   5
   0  16  -6-158.829 136.147   1
   0 -16   6 263.622 198.965   2
   0  16  -6-127.126 196.943   5
   0  16  -5 1694.90 507.839   5
   0 -16   5 1754.02 640.234   2
   0  16  -5 2855.98 668.414   1
   0  16  -4 347.175 208.266   5
   0  16  -4 863.235 376.078   1
   0  16  -3 413.168 238.124   5
   0  16  -2 538.888 281.404   5
   0  16  -1-234.975 182.523   5
   0  16   0 589.155 323.000   5
   0  16   1-120.035 209.945   5
   0  16   2 391.388 271.861   5
   0  16   3 437.248 246.131   5
   0  16   4-156.201 291.093   5
   0  16   5 634.089 318.299   5
   0  16   6 190.294 206.034   5
   0 -17  22-2275.32 1400.37   2
   0 -17  21 1169.17 1026.80   2
   0 -17  20 854.299 758.482   2
   0 -17  19 346.681 404.288   2
   0 -17  18-265.708 352.059   2
   0 -17  17 648.291 533.468   2
   0 -17  16 1187.59 895.806   2
   0 -17  15 2111.85 1097.50   2
   0  17 -15 3479.85 807.411   1
   0 -17  14-338.063 619.834   2
   0  17 -14 42.7613 120.778   1
   0  17 -13 2790.62 677.351   1
   0 -17  13 1004.48 709.228   2
   0  17 -12 480.809 293.287   1
   0 -17  12-73.3459 226.956   2
   0  17 -11 911.266 420.459   1
   0 -17  11 1114.58 476.795   2
   0 -17  10 882.221 601.121   2
   0  17 -10 3062.05 693.628   1
   0  17  -9 318.698 284.188   1
   0 -17   9 417.138 386.581   2
   0 -17   8 1315.36 656.491   2
   0  17  -8 1504.28 490.068   1
   0  17  -8 660.480 241.159   5
   0  17  -7 1315.29 462.733   5
   0  17  -7 2774.30 682.630   1
   0 -17   7 2136.99 798.477   2
   0 -17   6 89.2728 252.759   2
   0  17  -6-69.1467 212.549   5
   0  17  -6-63.9842 162.744   1
   0  17  -5 1833.60 520.625   5
   0  17  -5 2555.27 652.186   1
   0 -17   5 2279.88 772.250   2
   0  17  -4 1525.38 546.881   1
   0  17  -4 561.287 321.958   5
   0  17  -3 335.612 225.656   5
   0  17  -2 799.463 344.073   5
   0  17  -1 77.3286 116.113   5
   0  17   0 692.037 336.361   5
   0  17   1 650.883 342.660   5
   0  17   2 186.321 181.984   5
   0  17   3 1468.84 505.881   5
   0 -18  21 957.745 1216.90   2
   0 -18  20 1457.60 1070.81   2
   0 -18  19-194.923 694.353   2
   0 -18  18 2001.14 1298.19   2
   0 -18  17 1255.67 901.565   2
   0 -18  16 135.078 442.025   2
   0  18 -15 1393.25 503.604   1
   0 -18  15 270.641 440.148   2
   0  18 -14 416.521 271.166   1
   0 -18  14 602.324 490.398   2
   0 -18  13 1091.75 740.221   2
   0  18 -13 1660.26 556.719   1
   0 -18  12 315.994 232.073   2
   0  18 -12 1450.34 483.730   1
   0  18 -11 950.148 450.474   1
   0 -18  11 207.930 368.745   2
   0  18 -10 2739.26 695.682   1
   0 -18  10 664.294 510.816   2
   0 -18   9-43.9587 147.041   2
   0  18  -9 204.628 201.279   5
   0  18  -8-69.8543 194.100   5
   0 -18   8 489.033 346.558   2
   0  18  -8 488.111 363.258   1
   0 -18   7 1500.63 596.496   2
   0  18  -7 661.583 338.071   5
   0  18  -7 2174.14 651.663   1
   0  18  -6-7.15788 115.844   5
   0  18  -6 469.692 344.995   1
   0 -18   6 450.740 336.293   2
   0  18  -5 2472.58 678.098   1
   0  18  -5 995.624 342.101   5
   0  18  -4 1039.54 461.334   1
   0  18  -4 817.287 384.344   5
   0  18  -3 261.925 212.830   5
   0  18  -2 1134.09 438.511   5
   0  18  -1 372.177 238.065   5
   0  18   0 154.934 142.047   5
   0  18   1 1251.00 435.456   5
   0 -19  19 714.220 880.708   2
   0 -19  18 745.859 944.388   2
   0 -19  17 465.880 622.492   2
   0  19 -16 498.565 425.029   1
   0 -19  16 1568.76 925.354   2
   0 -19  15-81.0715 304.743   2
   0  19 -15 1656.12 618.887   1
   0  19 -14 795.314 570.562   1
   0 -19  14 394.122 498.934   2
   0 -19  13 529.548 679.159   2
   0  19 -13 721.340 314.387   1
   0  19 -12 739.739 358.804   1
   0 -19  12 534.480 484.682   2
   0  19 -11-352.682 204.237   1
   0 -19  11-26.0614 206.639   2
   0  19 -10 1647.44 586.958   1
   0  19 -10 575.277 308.970   5
   0 -19  10 1607.72 750.689   2
   0  19  -9-214.730 333.033   1
   0  19  -9 509.027 317.278   5
   0 -19   9 594.855 438.113   2
   0  19  -8 579.954 344.128   1
   0 -19   8 179.376 273.310   2
   0  19  -8 422.697 278.989   5
   0 -19   7 1868.18 768.608   2
   0  19  -7 1178.08 437.544   5
   0  19  -7 2886.11 785.211   1
   0  19  -6 27.8850 172.977   1
   0  19  -6-14.6292 115.466   5
   0  19  -5 566.411 345.121   1
   0  19  -5 701.591 356.449   5
   0  19  -4 886.647 346.101   5
   0  19  -4 1502.20 581.677   1
   0  19  -3 109.264 186.125   1
   0  19  -3-27.5330 72.6901   5
   0  20 -16 157.943 264.639   1
   0 -20  16 87.4412 393.485   2
   0 -20  15 1522.33 979.212   2
   0  20 -15 1864.35 677.275   1
   0  20 -14 288.817 323.679   1
   0 -20  14-183.161 321.894   2
   0  20 -13 869.173 405.765   1
   0 -20  13 523.843 615.266   2
   0  20 -12 1030.98 443.547   1
   0 -20  12 334.979 384.523   2
   0  20 -11 139.470 312.687   1
   0 -20  11 70.2592 203.984   2
   0 -20  10 0.52166 204.114   2
   0  20 -10 200.631 267.959   1
   0 -20   9 669.208 540.777   2
   0  20  -9 1119.98 528.955   1
   0  20  -8 446.177 410.427   1
   0 -20   8-697.164 460.133   2
   0  20  -7 1302.64 536.486   1
   0  20  -6-232.680 246.390   1
   0  20  -5 270.170 345.685   1
   0  20  -4 1111.12 575.230   1
   0  20  -3 192.037 212.201   1
   0  21 -16 225.761 473.460   1
   0  21 -15 938.502 573.823   1
   0  21 -14 957.100 502.221   1
   0  21 -13 432.954 352.239   1
   0  21 -12 1415.15 566.900   1
   0 -21  12 1098.07 673.149   2
   0 -21  11 177.170 454.592   2
   0  21 -11 503.907 470.200   1
   0 -21  10 257.333 405.001   2
   0  21 -10 444.026 376.235   1
   0 -21   9 173.933 284.002   2
   0  21  -9 1182.60 570.579   1
   0  21  -8 113.107 344.114   1
   0  21  -7 965.083 552.123   1
  -1  21  -7 166.505 378.561   1
  -1  21  -8 797.612 479.012   1
  -1  21  -9 1742.89 630.706   1
   1 -21   9 1248.40 739.922   2
   1 -21  10-459.957 414.931   2
  -1  21 -10 234.667 255.163   1
  -1  21 -11 459.299 415.882   1
   1 -21  11 897.043 651.696   2
  -1  21 -12 850.164 509.302   1
   1 -21  12 234.731 373.822   2
  -1  21 -13 718.995 412.394   1
   1 -21  13 417.147 611.206   2
  -1  21 -14 1451.70 590.972   1
  -1  21 -15 592.180 422.713   1
  -1  21 -16 1183.24 639.949   1
  -1  20  -3 389.503 356.095   1
  -1  20  -4 1711.73 638.935   1
  -1  20  -5 7.18919 210.560   1
  -1  20  -6 507.488 385.643   1
  -1  20  -7 1098.44 493.348   1
  -1  20  -7 221.002 100.917   5
   1 -20   8-36.5402 166.355   2
  -1  20  -8 309.919 281.762   1
  -1  20  -8 225.967 244.288   5
  -1  20  -9 506.035 283.149   5
  -1  20  -9 1123.32 494.970   1
   1 -20   9 874.206 505.694   2
  -1  20 -10 322.194 353.282   1
   1 -20  10 87.8826 195.170   2
  -1  20 -10 197.071 274.388   5
  -1  20 -11-78.6158 265.942   1
   1 -20  11 43.5866 290.560   2
   1 -20  12 1512.17 861.717   2
  -1  20 -12 1552.02 601.947   1
   1 -20  13 65.9827 553.263   2
  -1  20 -13-48.9873 236.977   1
   1 -20  14 1255.47 924.605   2
  -1  20 -14 1779.95 645.395   1
   1 -20  15 1727.98 1002.95   2
  -1  20 -15 1300.90 541.055   1
   1 -20  16-257.744 431.506   2
  -1  20 -16 701.515 457.791   1
   1 -20  17 248.275 654.418   2
  -1  19  -1 309.248 243.732   5
  -1  19  -2-112.372 148.393   5
  -1  19  -3 109.309 210.599   1
  -1  19  -3 27.4114 96.0914   5
  -1  19  -4 1142.71 486.384   1
  -1  19  -4 935.440 401.686   5
  -1  19  -5 566.991 404.788   1
  -1  19  -5 345.268 245.362   5
  -1  19  -6 1043.50 451.864   5
  -1  19  -6 1129.76 467.127   1
   1 -19   7 1171.21 605.547   2
  -1  19  -7 1406.49 473.523   5
  -1  19  -7 1807.43 587.735   1
   1 -19   8 348.554 325.679   2
  -1  19  -8-33.2050 98.5173   5
  -1  19  -8 154.300 277.413   1
  -1  19  -9 1088.99 442.149   1
  -1  19  -9 863.818 351.232   5
   1 -19   9 827.182 437.953   2
  -1  19 -10 102.922 190.241   1
   1 -19  10 196.109 393.312   2
   1 -19  11 469.040 404.055   2
  -1  19 -11 882.324 422.379   1
  -1  19 -12 1104.14 499.609   1
   1 -19  12 145.581 190.341   2
   1 -19  13-897.253 645.423   2
  -1  19 -13 84.7235 290.128   1
  -1  19 -14 288.190 175.758   1
   1 -19  14-211.550 525.281   2
   1 -19  15 714.359 512.117   2
  -1  19 -15 1358.52 523.549   1
   1 -19  16-530.764 588.671   2
  -1  19 -16 131.546 300.976   1
   1 -19  17 1224.43 727.192   2
   1 -19  18-445.480 595.413   2
   1 -19  19 1393.14 1065.18   2
  -1  18   2 1172.42 444.839   5
  -1  18   1 357.668 251.309   5
  -1  18   0 48.4448 166.498   5
  -1  18  -1 1434.99 462.388   5
  -1  18  -2 437.710 203.933   5
  -1  18  -3 160.113 80.8515   5
  -1  18  -3 183.851 251.883   1
  -1  18  -4 5169.66 969.650   1
  -1  18  -4 2661.30 672.212   5
  -1  18  -5 1782.21 575.368   1
  -1  18  -5 592.681 348.275   5
  -1  18  -6 1238.56 446.039   5
  -1  18  -6 2601.42 676.566   1
   1 -18   6 1265.07 541.483   2
   1 -18   7 1154.53 632.606   2
  -1  18  -7 1307.58 491.663   5
  -1  18  -8 442.202 306.663   5
   1 -18   8 93.2974 158.266   2
  -1  18  -8 366.695 230.744   1
  -1  18  -9 1939.89 603.879   1
   1 -18   9 222.017 265.959   2
  -1  18 -10 1461.40 513.998   1
   1 -18  10 1945.61 860.644   2
  -1  18 -11 524.941 260.153   1
   1 -18  11 518.235 627.517   2
   1 -18  12 1234.29 762.560   2
  -1  18 -12 2952.23 719.430   1
   1 -18  13 880.287 841.422   2
  -1  18 -13 142.421 114.133   1
   1 -18  14 436.241 472.264   2
  -1  18 -14 987.497 438.047   1
   1 -18  15 1846.47 1148.85   2
  -1  18 -15 2660.84 711.214   1
   1 -18  16-807.446 999.416   2
   1 -18  17 3358.40 1603.22   2
   1 -18  18 1059.88 937.633   2
   1 -18  19 891.481 779.161   2
   1 -18  20 1594.74 1295.83   2
   1 -18  21 1039.90 694.156   2
  -1  17   5-66.9886 130.671   5
  -1  17   4 739.676 373.728   5
  -1  17   3 124.465 161.977   5
  -1  17   2 617.594 332.419   5
  -1  17   1 1424.42 419.682   5
  -1  17   0 120.544 103.271   5
  -1  17  -1 1127.43 408.154   5
  -1  17  -2 1900.84 536.624   5
  -1  17  -3 209.657 243.620   5
  -1  17  -4 3678.02 778.761   1
  -1  17  -4 2162.57 557.121   5
  -1  17  -5 2843.93 657.283   1
   1 -17   5 2384.46 775.266   2
  -1  17  -5 1980.52 551.998   5
   1 -17   6 343.656 376.749   2
  -1  17  -6 806.261 370.634   1
  -1  17  -6-106.598 142.225   5
   1 -17   7 1461.12 582.095   2
  -1  17  -7 2366.67 601.682   1
  -1  17  -7 1203.23 391.806   5
   1 -17   8 64.4658 254.595   2
  -1  17  -8 677.128 334.789   1
  -1  17  -9 821.994 368.257   1
   1 -17   9 63.0509 226.612   2
   1 -17  10 2148.01 960.698   2
  -1  17 -10 3344.01 755.191   1
   1 -17  11-51.2334 445.078   2
  -1  17 -11-145.270 231.186   1
   1 -17  12 1282.57 801.464   2
  -1  17 -12 3127.77 705.593   1
   1 -17  13 1963.14 1042.43   2
  -1  17 -13 2493.31 666.814   1
  -1  17 -14 268.500 129.476   1
   1 -17  14 1094.87 807.520   2
  -1  17 -15 4804.29 935.186   1
   1 -17  15 3260.48 1400.28   2
   1 -17  16 612.573 883.008   2
   1 -17  17 205.023 433.063   2
   1 -17  18 529.887 561.241   2
   1 -17  19-136.886 497.921   2
   1 -17  20 799.135 1180.13   2
   1 -17  21-521.401 968.589   2
   1 -17  22 1734.07 1337.44   2
  -1  16   7 0.27785 123.434   5
  -1  16   6 585.702 308.714   5
  -1  16   5 616.701 300.644   5
  -1  16   4 351.545 246.854   5
  -1  16   3 880.197 407.183   5
  -1  16   2 246.706 159.606   5
  -1  16   1 380.267 254.717   5
  -1  16   0 1080.79 391.358   5
  -1  16  -1 11.5478 102.797   5
  -1  16  -2 1302.75 406.464   5
  -1  16  -3 69.7661 168.393   5
   1 -16   4 2929.03 832.138   2
  -1  16  -4 1820.77 504.230   5
  -1  16  -4 3229.96 706.777   1
  -1  16  -5 1583.44 501.806   1
  -1  16  -5 1083.05 384.480   5
   1 -16   5 1027.93 469.313   2
  -1  16  -6 116.027 136.736   5
  -1  16  -6 262.412 202.767   1
   1 -16   6 162.104 180.753   2
   1 -16   7 1425.84 598.415   2
  -1  16  -7 2750.51 622.679   1
  -1  16  -8 1106.36 436.708   1
   1 -16   8 1047.17 580.946   2
  -1  16  -9 609.538 277.948   1
   1 -16   9 433.993 400.184   2
   1 -16  10 3511.64 1199.77   2
  -1  16 -10 5631.16 902.167   1
   1 -16  11 443.575 580.952   2
  -1  16 -11 569.358 326.123   1
   1 -16  12 1756.81 960.851   2
  -1  16 -12 2106.85 556.268   1
  -1  16 -13 2317.00 562.911   1
   1 -16  13 3237.92 1294.70   2
   1 -16  14-43.0491 491.257   2
  -1  16 -14 229.571 262.413   1
   1 -16  15 1598.74 829.344   2
   1 -16  16-642.641 766.726   2
   1 -16  17 1190.98 908.339   2
   1 -16  18 2169.04 1308.83   2
   1 -16  19-204.690 506.723   2
   1 -16  20 2322.95 1345.39   2
   1 -16  21 732.882 1134.01   2
   1 -16  22-597.412 797.896   2
   1 -16  23 412.575 526.089   2
  -1  15   9 466.581 336.738   5
  -1  15   8 958.998 436.906   5
  -1  15   7 126.280 196.745   5
  -1  15   6 730.906 365.882   5
  -1  15   5 649.514 371.098   5
  -1  15   4-52.8814 124.600   5
  -1  15   3 502.725 254.861   5
  -1  15   2 327.138 176.196   5
  -1  15   1 382.313 238.198   5
  -1  15   0 173.562 188.012   5
  -1  15  -1 107.375 107.771   5
  -1  15  -2 580.442 254.390   5
  -1  15  -3 1112.28 419.831   5
   1 -15   4 4793.82 1004.28   2
  -1  15  -4 2640.33 594.609   5
   1 -15   5 1031.43 450.607   2
  -1  15  -5 617.515 260.817   5
   1 -15   6 55.7407 381.441   2
  -1  15  -6-20.3291 223.320   1
   1 -15   7 3360.66 944.690   2
  -1  15  -7 3818.29 733.563   1
  -1  15  -8 1656.70 493.842   1
   1 -15   8 1708.71 752.073   2
  -1  15  -9 3264.76 693.953   1
   1 -15   9 2543.84 860.155   2
  -1  15 -10 4179.73 789.865   1
   1 -15  10 4668.81 1418.29   2
   1 -15  11 798.069 681.877   2
  -1  15 -11 311.439 297.382   1
  -1  15 -12 1028.39 389.604   1
   1 -15  12 866.307 770.729   2
   1 -15  13 6755.84 1866.54   2
  -1  15 -13 8411.13 1104.26   1
  -1  15 -14 212.688 232.220   1
   1 -15  14-1192.62 1019.68   2
   1 -15  15 2291.75 1097.19   2
   1 -15  16 3248.04 1562.43   2
   1 -15  17-478.722 738.426   2
   1 -15  18-435.863 749.920   2
   1 -15  19 267.105 814.085   2
   1 -15  20 361.941 1266.18   2
   1 -15  21 737.219 950.364   2
   1 -15  22 527.443 1001.41   2
   1 -15  23 1639.26 596.899   8
   1 -15  23 3321.70 1827.68   2
   1 -15  24-568.496 818.238   2
   1 -15  24 565.774 435.355   8
  -1  14  11 1970.73 648.762   5
  -1  14  10 104.473 123.705   5
  -1  14   9-296.749 247.537   5
  -1  14   8 1485.35 518.223   5
  -1  14   7-80.9278 166.383   5
  -1  14   6 861.049 426.422   5
  -1  14   5 1249.83 431.705   5
  -1  14   4 552.805 313.205   5
  -1  14   3 1479.29 442.852   5
  -1  14   2 305.135 253.057   5
  -1  14   1 497.706 276.247   5
  -1  14   0 755.627 297.540   5
  -1  14  -1 161.555 130.887   5
  -1  14  -2 2226.48 537.932   5
   1 -14   3 2721.45 780.129   2
  -1  14  -3 1706.75 450.535   5
   1 -14   4 2051.58 695.600   2
  -1  14  -4 1704.00 445.247   5
  -1  14  -5 6442.96 916.847   1
   1 -14   5 4098.56 968.569   2
  -1  14  -6 992.707 354.121   1
   1 -14   6 922.819 550.266   2
  -1  14  -7 1678.24 461.610   1
   1 -14   7 1054.89 497.719   2
  -1  14  -8 4475.64 761.798   1
   1 -14   8 3032.20 928.143   2
  -1  14  -9 157.061 130.916   1
   1 -14   9 160.209 332.019   2
  -1  14 -10 8666.15 1080.43   1
   1 -14  10 7226.17 1680.63   2
  -1  14 -11 4588.03 780.531   1
   1 -14  11 3061.47 1220.49   2
   1 -14  12 1749.08 1019.97   2
  -1  14 -12 2239.27 553.306   1
   1 -14  13 18236.3 3093.71   2
  -1  14 -13 21442.9 1795.41   1
   1 -14  14 428.459 567.629   2
   1 -14  15 627.719 703.398   2
   1 -14  16 651.316 648.499   2
   1 -14  17 1107.73 946.332   2
   1 -14  18 2706.04 655.048   8
   1 -14  18 1584.04 825.308   2
   1 -14  19 644.780 813.765   2
   1 -14  19 1456.04 501.496   8
   1 -14  20 1440.42 1085.19   2
   1 -14  20 1539.58 512.234   8
   1 -14  21 2122.35 611.437   8
   1 -14  21 2574.06 1490.14   2
   1 -14  22-1301.23 1245.57   2
   1 -14  22 66.0990 273.246   8
   1 -14  23 1922.38 1198.03   2
   1 -14  23 2359.04 677.526   8
   1 -14  24 712.856 328.148   8
   1 -14  24 361.623 400.033   2
   1 -14  25-675.228 887.365   2
   1 -14  25 268.197 262.676   8
  -1  13  13 1012.63 464.558   5
  -1  13  12-16.8193 112.514   5
  -1  13  11 2246.01 669.980   5
  -1  13  10 685.751 377.332   5
  -1  13   9-127.243 193.816   5
  -1  13   8 2949.77 704.822   5
  -1  13   7-13.8296 132.431   5
  -1  13   6 1836.97 512.066   5
  -1  13   6 1604.06 479.178   3
  -1  13   5 2960.07 636.543   5
  -1  13   5 2962.44 630.319   3
  -1  13   4 56.4459 111.644   3
  -1  13   4 69.0794 222.352   5
  -1  13   3 1859.02 483.000   3
  -1  13   3 1397.17 421.561   5
  -1  13   2 866.394 312.820   5
  -1  13   1 445.789 231.089   5
  -1  13   0 1255.72 400.668   5
  -1  13  -1 566.317 241.984   5
  -1  13  -2 2147.28 508.443   5
   1 -13   3 4876.53 993.936   2
  -1  13  -3 2764.80 581.443   5
   1 -13   4 533.876 378.736   2
  -1  13  -5 3321.59 633.060   1
   1 -13   5 2417.63 743.003   2
  -1  13  -6 1167.10 384.354   1
   1 -13   6 972.572 519.972   2
  -1  13  -7 4762.71 748.456   1
   1 -13   7 3824.66 1072.37   2
   1 -13   8 3020.96 970.605   2
  -1  13  -8 3587.42 652.514   1
  -1  13  -9 1032.09 336.802   1
   1 -13   9 1031.13 703.676   2
   1 -13  10 2450.85 1015.23   2
  -1  13 -10 2816.77 569.762   1
  -1  13 -11 13960.1 1317.49   1
   1 -13  11 12917.7 2442.32   2
  -1  13 -12 4189.74 735.337   1
   1 -13  12 2404.60 1144.20   2
  -1  13 -13 6868.88 967.542   1
   1 -13  13 6261.57 1908.39   2
   1 -13  14 20.8106 699.454   2
   1 -13  15 1847.07 1195.89   2
   1 -13  16 4198.51 751.191   8
   1 -13  16 4513.40 1636.92   2
   1 -13  17-835.617 529.313   2
   1 -13  17-40.4227 149.848   8
   1 -13  18 7520.43 1091.67   8
   1 -13  18 6232.07 2174.54   2
   1 -13  19 3941.95 808.870   8
   1 -13  19 2454.40 1124.29   2
   1 -13  20-127.214 1126.29   2
   1 -13  20 897.550 417.385   8
   1 -13  21 2940.26 759.353   8
   1 -13  21 4838.00 1853.48   2
   1 -13  22 864.964 422.291   8
   1 -13  22-709.751 997.385   2
   1 -13  23 1231.41 524.929   8
   1 -13  23-34.3326 535.085   2
   1 -13  24 1327.68 919.368   2
   1 -13  24 1763.99 621.949   8
   1 -13  25-170.083 210.802   8
   1 -13  25 962.196 1134.32   2
  -1  12  14-159.956 233.271   5
  -1  12  13 775.880 381.492   5
  -1  12  12 163.159 207.460   5
  -1  12  11 838.935 381.935   3
  -1  12  11 858.423 403.990   5
  -1  12  10 566.641 293.513   3
  -1  12  10 1114.96 411.264   5
  -1  12   9 225.012 125.031   3
  -1  12   9 230.714 235.038   5
  -1  12   8 3066.61 674.963   5
  -1  12   8 3313.42 680.053   3
  -1  12   7 81.6853 128.736   3
  -1  12   7 500.480 269.163   5
  -1  12   6 1158.56 394.214   3
  -1  12   6 1247.30 393.167   5
  -1  12   5 2654.14 571.330   5
  -1  12   5 3063.63 617.098   3
  -1  12   4 212.693 154.984   5
  -1  12   4 120.174 134.643   3
  -1  12   3 352.225 226.137   5
  -1  12   3 760.777 312.664   3
  -1  12   2 2466.58 526.050   5
  -1  12   2 2415.66 503.090   3
  -1  12   1 454.810 227.136   5
  -1  12   1 303.554 230.094   3
  -1  12   0 2045.80 454.025   3
  -1  12   0 1249.12 384.312   5
  -1  12  -1 1500.68 398.266   5
   1 -12   2 2781.25 699.500   2
  -1  12  -2 1752.51 446.687   5
  -1  12  -3 4273.16 705.076   5
   1 -12   3 5795.29 1064.62   2
   1 -12   4-71.9588 185.312   2
  -1  12  -4 302.386 119.353   4
  -1  12  -5 2274.83 509.689   1
   1 -12   5 1604.28 668.934   2
  -1  12  -5 1552.16 207.448   4
  -1  12  -6 1499.29 199.700   4
   1 -12   6 1135.07 491.198   2
  -1  12  -6 2144.28 471.984   1
   1 -12   7 692.961 403.458   2
  -1  12  -7 1299.35 373.995   1
  -1  12  -8 8331.01 954.122   1
   1 -12   8 8030.20 1672.67   2
   1 -12   9 290.411 113.743   4
  -1  12  -9-28.7191 137.582   1
   1 -12   9-181.772 292.798   2
   1 -12  10 7281.31 1672.28   2
  -1  12 -10 7554.16 913.907   1
   1 -12  10 7617.12 455.641   4
   1 -12  11 3049.56 287.276   4
  -1  12 -11 3022.96 587.266   1
   1 -12  12 1650.99 994.659   2
  -1  12 -12 1216.55 370.645   1
   1 -12  12 1283.65 204.190   4
   1 -12  13 7558.51 1922.18   2
   1 -12  13 6117.99 467.044   4
   1 -12  13 6202.66 835.065   8
   1 -12  14 2408.27 309.123   4
   1 -12  14 2076.95 1090.11   2
   1 -12  14 2368.85 539.195   8
   1 -12  15 1424.58 271.415   4
   1 -12  15 1107.98 384.357   2
   1 -12  15 981.580 322.586   8
   1 -12  16 10802.4 2501.06   2
   1 -12  16 9964.72 766.075   4
   1 -12  16 10521.3 1229.58   8
   1 -12  17 198.963 496.985   2
   1 -12  17 452.186 150.228   4
   1 -12  17 363.529 251.725   8
   1 -12  18 4527.40 822.989   8
   1 -12  18 3316.05 1564.14   2
   1 -12  18 4250.70 560.373   4
   1 -12  19 3890.01 1706.98   2
   1 -12  19 2692.61 651.798   8
   1 -12  19 2875.80 487.618   4
   1 -12  20 626.123 239.449   4
   1 -12  20-189.277 344.491   2
   1 -12  20 532.457 284.520   8
   1 -12  21 4025.90 631.645   4
   1 -12  21 3690.49 1950.29   2
   1 -12  21 4069.95 859.957   8
   1 -12  22 1278.88 476.344   8
   1 -12  22 2245.45 801.116   2
   1 -12  23-251.557 802.796   2
   1 -12  23 429.026 294.209   8
   1 -12  24 1436.09 967.435   2
   1 -12  24 2925.90 801.940   8
   1 -12  25 397.685 360.874   8
   1 -12  25 1278.84 1266.21   2
   1 -12  26 1376.90 1063.41   2
   1 -12  26 1771.49 683.401   8
  -1  11  16 726.307 396.735   5
  -1  11  15 320.358 283.538   5
  -1  11  14 557.594 361.652   5
  -1  11  13 945.285 405.219   3
  -1  11  13 1478.10 519.046   5
  -1  11  12-193.953 238.351   3
  -1  11  12-330.676 180.762   5
  -1  11  11 1456.78 468.046   3
  -1  11  11 1863.72 566.927   5
  -1  11  10 28.2812 106.779   3
  -1  11  10 414.198 233.101   5
  -1  11   9 118.160 111.151   5
  -1  11   9-67.3148 134.783   3
  -1  11   8 2409.17 576.877   3
  -1  11   8 2327.67 563.122   5
  -1  11   7 189.635 140.568   5
  -1  11   7 81.2978 130.447   3
  -1  11   6 1135.08 364.802   5
  -1  11   6 812.947 307.855   3
  -1  11   5 3402.60 637.683   5
  -1  11   5 2880.71 584.436   3
  -1  11   4 706.903 269.143   5
  -1  11   4 801.069 305.877   3
  -1  11   3 7155.51 875.100   3
  -1  11   3 6354.49 829.186   5
  -1  11   2 929.899 296.544   5
  -1  11   2 1226.69 331.423   3
  -1  11   1 1002.00 312.296   3
  -1  11   1 1377.94 420.066   5
  -1  11   0 6924.10 806.962   3
  -1  11   0 5784.20 785.925   5
  -1  11  -1 4367.81 617.974   3
  -1  11  -1 3197.88 588.075   5
   1 -11   2 1802.32 391.950   7
  -1  11  -2 442.776 190.019   5
  -1  11  -2 1013.98 283.272   3
   1 -11   2 1081.33 449.912   2
  -1  11  -2 1174.36 224.539   4
  -1  11  -3 14203.0 752.303   4
   1 -11   3 17949.4 1418.67   7
   1 -11   4 1767.11 698.999   2
  -1  11  -4 1834.39 232.660   4
  -1  11  -5 920.577 145.911   4
   1 -11   5 647.070 312.380   2
  -1  11  -5 1045.39 332.386   1
   1 -11   6 5371.87 1196.30   2
  -1  11  -6 4273.54 321.883   4
  -1  11  -6 5090.78 687.517   1
   1 -11   7 692.710 422.686   2
  -1  11  -7 314.570 165.588   1
  -1  11  -8 11505.2 1104.53   1
   1 -11   8 11153.8 1975.00   2
  -1  11  -9 3390.04 560.830   1
   1 -11   9 4274.78 311.083   4
   1 -11   9 4039.83 1280.75   2
   1 -11  10 9928.85 2009.39   2
   1 -11  10 9487.49 519.630   4
  -1  11 -10 9995.49 1008.56   1
   1 -11  11 12298.2 632.179   4
   1 -11  11 11906.1 2314.54   2
  -1  11 -11 14850.1 1273.29   1
   1 -11  11 11850.6 1078.77   8
   1 -11  12 1410.60 693.096   2
   1 -11  12 810.426 155.638   4
   1 -11  12 587.888 262.441   8
   1 -11  13 10195.3 2211.16   2
   1 -11  13 8995.27 618.689   4
   1 -11  13 8905.57 986.381   8
   1 -11  14 2038.28 1168.35   2
   1 -11  14 1826.86 286.949   4
   1 -11  14 1812.08 472.846   8
   1 -11  15 2680.58 1231.76   2
   1 -11  15 2158.74 338.932   4
   1 -11  15 2079.35 519.391   8
   1 -11  16 7444.40 2117.67   2
   1 -11  16 6418.83 925.560   8
   1 -11  16 6873.21 669.189   4
   1 -11  17 703.086 329.689   8
   1 -11  17 621.359 682.322   2
   1 -11  17 586.558 201.558   4
   1 -11  18 968.084 400.136   8
   1 -11  18 977.815 288.372   4
   1 -11  18 1781.76 1057.20   2
   1 -11  19 2130.84 599.626   8
   1 -11  19 2374.98 433.695   4
   1 -11  19 4174.92 1714.89   2
   1 -11  20 43.6781 85.0367   4
   1 -11  20-120.897 274.982   8
   1 -11  21 2991.46 575.848   4
   1 -11  21 3086.94 747.644   8
   1 -11  21 2600.65 1515.32   2
   1 -11  22 305.770 691.305   2
   1 -11  22 1325.77 487.862   8
   1 -11  23 802.245 381.557   8
   1 -11  23 806.918 912.635   2
   1 -11  24 2633.73 726.849   8
   1 -11  24 819.111 1085.54   2
   1 -11  25-1977.44 1395.58   2
   1 -11  25 384.103 252.163   8
   1 -11  26 1267.49 1182.64   2
   1 -11  26 619.494 444.368   8
  -1  10  17 80.7204 167.332   5
  -1  10  16 344.465 319.826   5
  -1  10  15 1070.39 440.620   3
  -1  10  15 1381.93 535.862   5
  -1  10  14-163.008 261.379   5
  -1  10  14 334.555 267.736   3
  -1  10  13 763.402 380.812   3
  -1  10  13 1074.17 411.669   5
  -1  10  12-38.9532 130.229   3
  -1  10  12 123.407 181.581   5
  -1  10  11 1824.62 532.449   3
  -1  10  11 2107.90 557.219   5
  -1  10  10 2825.25 628.674   3
  -1  10  10 4950.80 859.181   5
  -1  10   9 432.975 236.587   3
  -1  10   9 648.689 335.568   5
  -1  10   8 7713.16 988.212   3
  -1  10   8 8714.27 1066.58   5
  -1  10   7 1643.30 446.974   5
  -1  10   7 1444.79 420.264   3
  -1  10   6 647.289 270.549   3
  -1  10   6 711.859 292.296   5
  -1  10   5 4045.66 679.712   5
  -1  10   5 3657.38 630.150   3
  -1  10   4 1730.96 425.071   3
  -1  10   4 2100.13 491.168   5
  -1  10   3 8029.49 904.974   3
  -1  10   3 8223.84 921.154   5
  -1  10   2 3804.18 605.952   3
  -1  10   2 4001.02 616.913   5
  -1  10   1 779.185 291.978   5
  -1  10   1 612.885 231.125   3
  -1  10   0 4823.47 653.608   3
  -1  10   0 4339.70 685.699   5
  -1  10  -1 6624.62 741.003   3
  -1  10  -1 9386.89 654.534   4
  -1  10  -1 5423.57 757.216   5
   1 -10   1 7846.02 1107.88   2
  -1  10  -2 66.0024 65.8244   4
   1 -10   2 253.598 228.542   7
   1 -10   2 178.044 246.919   2
  -1  10  -2-105.409 134.436   3
  -1  10  -2-237.265 194.793   5
  -1  10  -3 8173.06 512.805   4
  -1  10  -3 6745.69 700.627   3
   1 -10   3 6174.00 1056.97   2
  -1  10  -4 650.845 121.625   4
  -1  10  -4 593.667 206.574   1
   1 -10   4 470.480 304.095   2
  -1  10  -5 1594.74 174.123   4
   1 -10   5 1702.69 647.055   2
  -1  10  -5 1859.01 400.687   1
  -1  10  -6 20878.5 1381.98   1
   1 -10   6 21472.0 2429.06   2
  -1  10  -7 188.879 151.383   1
   1 -10   7 8.31053 232.358   2
   1 -10   7 128.427 117.076   4
   1 -10   8 3140.79 1045.22   2
   1 -10   8 2913.52 244.874   4
  -1  10  -8 3078.47 523.323   1
  -1  10  -9 6246.89 741.583   1
   1 -10   9 5070.53 1313.08   2
   1 -10   9 5933.55 378.179   4
  -1  10 -10-12.2451 86.8243   1
   1 -10  10 209.813 140.436   8
   1 -10  10-34.3879 60.3468   4
   1 -10  11 7165.49 1764.62   2
   1 -10  11 6158.90 765.818   8
   1 -10  11 6443.68 462.420   4
  -1  10 -11 8296.47 918.361   1
   1 -10  12 120.136 59.3882   4
   1 -10  12 301.748 141.887   8
   1 -10  12-94.9333 495.194   2
   1 -10  13 1825.64 806.112   2
   1 -10  13 1333.26 373.336   8
   1 -10  13 1336.63 258.016   4
   1 -10  14 2564.56 1235.46   2
   1 -10  14 4467.65 718.691   8
   1 -10  14 4421.41 492.670   4
   1 -10  15 33.5815 116.285   4
   1 -10  15-56.9086 88.2240   8
   1 -10  16 7827.78 1012.82   8
   1 -10  16 6993.50 722.059   4
   1 -10  16 6290.63 1879.60   2
   1 -10  17 1981.32 1330.11   2
   1 -10  17 1544.60 442.905   8
   1 -10  18 1360.38 454.106   8
   1 -10  18 209.835 663.030   2
   1 -10  19 4705.69 876.085   8
   1 -10  19 4821.94 1932.65   2
   1 -10  20-90.9602 229.785   8
   1 -10  20 153.139 662.038   2
   1 -10  21 3887.32 814.357   8
   1 -10  22 2491.59 675.597   8
   1 -10  23 15.3006 213.660   8
   1 -10  24 3660.31 883.964   8
   1 -10  25 704.253 353.751   8
   1 -10  26 774.301 366.871   8
  -1   9  18 1854.37 637.287   5
  -1   9  17 649.934 339.916   3
  -1   9  17 498.540 297.330   5
  -1   9  16 298.556 342.346   5
  -1   9  16 106.833 152.269   3
  -1   9  15 732.639 328.926   3
  -1   9  15 1207.22 511.511   5
  -1   9  14-75.7683 120.902   3
  -1   9  14-124.748 147.643   5
  -1   9  13 1297.10 464.356   3
  -1   9  13 2059.58 583.624   5
  -1   9  12 708.596 339.267   5
  -1   9  12 483.833 216.920   3
  -1   9  11 360.641 196.295   5
  -1   9  11 230.791 143.026   3
  -1   9  10 1822.17 486.843   3
  -1   9  10 2074.82 539.053   5
  -1   9   9 153.705 160.331   5
  -1   9   9 12.9255 112.146   8
  -1   9   9 17.2948 181.813   3
  -1   9   8 2992.30 585.642   5
  -1   9   8 2290.56 517.212   3
  -1   9   7 1916.65 451.607   3
  -1   9   7 3264.47 604.816   5
  -1   9   6 84.1458 126.022   3
  -1   9   6 177.469 171.020   5
  -1   9   5 4541.79 667.263   3
  -1   9   5 6064.02 788.522   5
  -1   9   4 950.096 294.777   5
  -1   9   4 1088.49 320.989   3
  -1   9   3 6345.00 751.236   3
  -1   9   3 6821.07 807.646   5
  -1   9   2 7849.51 810.295   3
  -1   9   2 7135.02 818.121   5
  -1   9   1-146.313 111.365   5
  -1   9   1 131.865 131.039   3
  -1   9   0 6014.92 678.157   3
  -1   9   0 7455.25 607.722   4
  -1   9   0 4751.63 679.178   5
  -1   9  -1 4144.81 462.594   8
  -1   9  -1 2702.80 501.145   5
  -1   9  -1 5877.79 521.619   4
   1  -9   1 6365.20 631.919   7
   1  -9   1 4641.40 800.218   2
  -1   9  -1 3407.51 490.159   3
  -1   9  -2 818.426 232.540   3
   1  -9   2 986.193 429.388   2
   1  -9   2 1718.70 337.348   7
  -1   9  -2 1125.91 196.876   4
  -1   9  -2 1153.81 236.764   8
  -1   9  -3 6061.32 397.864   4
   1  -9   3 4167.17 857.313   2
  -1   9  -3 4502.12 528.330   3
   1  -9   3 7151.53 827.868   7
  -1   9  -4 6854.65 733.361   1
  -1   9  -4 6558.09 375.238   4
   1  -9   4 6132.09 1107.23   2
  -1   9  -5 4833.96 595.000   1
   1  -9   5 4268.25 998.328   2
  -1   9  -5 4138.26 281.239   4
  -1   9  -6 7565.53 799.316   1
   1  -9   6 8720.52 1565.80   2
   1  -9   7 1653.37 163.942   4
  -1   9  -7 2066.97 397.504   1
   1  -9   7 1467.59 639.530   2
   1  -9   8 1024.68 281.034   8
   1  -9   8 1209.16 148.696   4
  -1   9  -8 1202.21 309.198   1
   1  -9   8 838.688 563.762   2
   1  -9   9 1421.98 740.287   2
   1  -9   9 1228.69 312.132   8
   1  -9   9 1044.62 151.061   4
  -1   9  -9 1236.89 297.648   1
   1  -9  10 180.763 612.505   2
   1  -9  10 71.1655 57.9070   4
   1  -9  10 160.744 102.518   8
  -1   9 -10-48.5357 191.383   1
   1  -9  11 3716.23 1237.25   2
   1  -9  11 3618.24 574.145   8
   1  -9  11 3566.93 364.292   4
   1  -9  12 977.895 333.145   2
   1  -9  12 613.641 175.748   4
   1  -9  12 621.021 218.003   8
   1  -9  13 1112.59 744.109   2
   1  -9  13 1968.08 474.219   8
   1  -9  13 1729.89 297.648   4
   1  -9  14 5272.92 789.578   8
   1  -9  14 6505.83 1743.70   2
   1  -9  15 345.418 530.026   2
   1  -9  15 392.388 245.449   8
   1  -9  16 3218.61 628.201   8
   1  -9  16 3672.88 1472.19   2
   1  -9  17 4528.16 786.917   8
   1  -9  18 1676.70 495.980   8
   1  -9  19 9224.19 1185.78   8
   1  -9  20 574.471 332.911   8
   1  -9  21 2380.02 660.023   8
   1  -9  22 2077.62 611.652   8
   1  -9  23 115.904 229.421   8
   1  -9  24 3157.89 830.314   8
   1  -9  25 1775.18 592.669   8
   1  -9  26 1336.02 620.025   8
  -1   8  19-22.2835 271.797   5
  -1   8  18 864.236 405.877   3
  -1   8  18 1403.85 591.830   5
  -1   8  17 691.423 362.629   5
  -1   8  17 555.847 326.382   3
  -1   8  16-63.2201 202.716   3
  -1   8  16-16.7576 234.538   5
  -1   8  15 2159.21 613.688   5
  -1   8  15 1759.76 514.555   3
  -1   8  14-359.912 274.099   5
  -1   8  14 23.5425 216.931   3
  -1   8  13 1297.76 442.635   5
  -1   8  13 773.876 319.315   3
  -1   8  12 1697.72 469.113   3
  -1   8  12 3736.58 749.316   5
  -1   8  11 138.419 115.951   8
  -1   8  11 114.158 138.524   3
  -1   8  10 1618.71 473.454   5
  -1   8  10 1121.53 367.007   3
  -1   8  10 1748.79 364.902   8
  -1   8   9 306.731 203.544   5
   1  -8  -9 141.731 85.5647   9
  -1   8   9 286.456 130.338   8
  -1   8   9-17.7162 139.261   3
  -1   8   8 114.918 97.4057   3
  -1   8   8 172.933 185.276   5
  -1   8   7 1344.47 368.270   3
  -1   8   7 1494.30 418.772   5
  -1   8   6 557.034 237.507   3
  -1   8   6 648.798 270.697   5
  -1   8   5 3358.96 581.354   3
  -1   8   5 4190.57 628.888   5
  -1   8   4 4984.04 676.423   5
  -1   8   4 4167.18 608.748   3
  -1   8   3 7680.22 826.631   5
  -1   8   3 7397.81 790.683   3
  -1   8   2 6685.36 718.689   3
  -1   8   2 7503.29 808.712   5
  -1   8   1 555.488 202.075   3
  -1   8   1 312.376 84.5331   5
  -1   8   0 12095.3 701.404   4
  -1   8   0 9029.46 900.373   5
  -1   8   0 9729.92 823.690   3
  -1   8  -1 13239.3 956.912   3
  -1   8  -1 11404.1 1022.26   5
   1  -8   1 14557.9 1414.52   2
  -1   8  -2 778.724 215.611   3
  -1   8  -2 727.396 184.368   8
   1  -8   2 983.891 269.676   7
   1  -8   2 825.055 314.513   2
  -1   8  -2 917.724 163.295   4
  -1   8  -3 3209.95 390.814   8
  -1   8  -3 2948.73 385.964   3
  -1   8  -3 3442.18 262.641   4
   1  -8   3 3998.54 596.021   7
   1  -8   3 3237.45 761.639   2
  -1   8  -4 7538.52 612.116   3
  -1   8  -4 7938.30 377.233   4
  -1   8  -4 8751.03 766.663   1
   1  -8   4 10042.3 1022.79   7
  -1   8  -4 8394.55 667.243   8
   1  -8   4 7331.11 1200.76   2
  -1   8  -5 2766.85 214.656   4
  -1   8  -5 2951.15 447.455   1
   1  -8   5 4763.72 329.283   4
   1  -8   5 3242.19 895.657   2
   1  -8   6 23015.0 2502.17   2
   1  -8   6 20432.3 677.228   4
  -1   8  -6 19006.2 1202.24   1
   1  -8   7 1103.30 584.307   2
   1  -8   7 943.600 121.459   4
  -1   8  -7 1178.30 297.989   1
   1  -8   7 674.928 215.695   8
   1  -8   8 18369.5 2525.54   2
  -1   8  -8 18958.4 1202.36   1
   1  -8   8 15792.2 656.021   4
   1  -8   8 16571.3 1090.25   8
   1  -8   9 11669.5 941.906   8
   1  -8   9 11725.1 614.862   4
  -1   8  -9 13670.0 1062.78   1
   1  -8   9 12009.1 2033.68   2
   1  -8  10 280.066 153.781   8
   1  -8  10 247.124 88.3211   4
   1  -8  10 188.507 444.315   2
   1  -8  11 598.992 472.469   2
   1  -8  11 2149.90 412.281   8
   1  -8  12 2455.60 473.793   8
   1  -8  12 2285.52 1081.07   2
   1  -8  13 2352.61 1196.40   2
   1  -8  13 1421.05 392.212   8
   1  -8  14 7700.32 913.901   8
   1  -8  15 2161.22 514.201   8
   1  -8  16 3149.11 620.440   8
   1  -8  17 4891.19 815.851   8
   1  -8  18 2211.75 570.350   8
   1  -8  19 4856.73 864.287   8
   1  -8  20 557.605 297.075   8
   1  -8  21 525.008 307.676   8
   1  -8  22 3093.84 758.543   8
   1  -8  23-128.303 160.174   8
   1  -8  24 3713.52 891.635   8
   1  -8  25 2957.83 824.847   8
   1  -8  26-63.4844 218.168   8
  -1   7  20 1839.59 725.720   5
  -1   7  19 481.013 332.487   3
  -1   7  19 727.188 504.813   5
  -1   7  18 382.787 274.815   3
  -1   7  18 1490.02 628.107   5
  -1   7  17 880.559 380.354   3
  -1   7  17 1055.56 461.869   5
  -1   7  16 283.062 320.869   5
  -1   7  16 66.2956 187.275   3
  -1   7  15 1157.11 410.757   3
  -1   7  15 2226.48 592.043   5
  -1   7  14 1161.11 458.421   5
  -1   7  14 813.982 343.511   3
  -1   7  13 973.893 380.643   5
  -1   7  13 749.661 257.242   8
  -1   7  13 515.826 290.066   3
  -1   7  12 5083.97 859.297   5
  -1   7  12 4744.71 634.247   8
  -1   7  12 3404.87 667.308   3
  -1   7  11 136.728 193.837   5
  -1   7  11 41.3900 90.8850   3
  -1   7  11 157.532 124.872   8
   1  -7 -11 84.8204 43.2149   9
  -1   7  10 5391.41 616.392   8
   1  -7 -10 4273.78 476.399   9
  -1   7  10 5797.01 840.964   5
  -1   7  10 3616.45 638.241   3
  -1   7   9 2952.37 583.653   5
  -1   7   9 2574.56 400.774   8
   1  -7  -9 1836.04 303.425   9
  -1   7   9 2213.07 503.135   3
  -1   7   8 32.2589 63.9456   8
  -1   7   8 124.353 109.667   3
  -1   7   8 116.494 134.382   5
   1  -7  -8 102.755 57.0297   9
  -1   7   8-251.325 324.046   6
  -1   7   7 2617.74 509.847   3
   1  -7  -7 2967.63 387.515   9
  -1   7   7 3782.20 608.322   5
  -1   7   7 2120.64 892.220   6
  -1   7   6 286.810 166.214   5
  -1   7   6-65.7169 450.255   6
  -1   7   6 254.153 158.272   3
   1  -7  -6 130.073 90.0436   9
  -1   7   5 1667.98 396.208   3
  -1   7   5 2079.75 433.643   5
   1  -7  -5 1867.34 309.029   9
  -1   7   4 9432.16 902.061   3
  -1   7   4 10845.8 949.281   5
  -1   7   3 1869.79 395.704   5
  -1   7   3 1701.32 370.705   3
  -1   7   2 2811.45 453.432   3
  -1   7   2 2681.92 453.572   5
  -1   7   1 3732.86 504.664   9
  -1   7   1 4089.15 559.256   5
  -1   7   1 3676.89 490.970   3
  -1   7   1 3543.53 345.794   4
   1  -7   0 12983.0 1235.85   2
  -1   7   0 10761.7 832.490   3
  -1   7   0 10836.6 606.793   4
  -1   7   0 9370.15 868.841   5
   1  -7   1 9469.87 719.971   7
  -1   7  -1 5615.28 567.849   3
  -1   7  -1 6774.19 519.180   8
   1  -7   1 5486.31 837.098   2
  -1   7  -1 9059.12 560.228   4
   1  -7   2 466.257 267.778   2
   1  -7   2 924.642 269.556   7
  -1   7  -2 587.060 104.558   4
  -1   7  -2 633.180 156.931   8
  -1   7  -2 550.432 177.364   3
  -1   7  -3 20776.7 682.127   4
   1  -7   3 16332.7 1727.16   2
  -1   7  -3 16785.7 916.338   3
  -1   7  -3 18888.9 957.956   8
  -1   7  -4 18617.8 909.161   3
   1  -7   4 21200.0 2088.81   2
  -1   7  -4 19417.7 1012.94   8
   1  -7   4 24499.1 722.327   4
  -1   7  -4 18151.3 615.180   4
  -1   7  -4 19039.2 1096.80   1
   1  -7   4 23817.2 1525.57   7
  -1   7  -5 669.921 204.911   1
   1  -7   5 278.916 218.564   2
  -1   7  -5 834.572 220.650   8
   1  -7   5 724.924 94.6628   4
   1  -7   5 603.534 168.576   8
   1  -7   6 26111.3 785.277   4
   1  -7   6 24236.0 1228.26   8
   1  -7   6 24638.9 2556.08   2
  -1   7  -6 26838.4 1359.29   1
   1  -7   7 26781.9 1341.80   8
  -1   7  -7 28857.1 1419.27   1
   1  -7   7 26313.3 2773.00   2
   1  -7   7 25970.9 880.003   4
   1  -7   8 3287.91 1024.36   2
  -1   7  -8 4532.20 545.383   1
   1  -7   8 3300.24 467.173   8
   1  -7   8 3668.41 320.592   4
   1  -7   9 19450.4 1207.38   8
   1  -7   9 19656.5 2617.49   2
   1  -7  10 1355.50 757.058   2
   1  -7  10 1582.47 362.510   8
   1  -7  11 746.667 755.759   2
   1  -7  11 486.555 195.203   8
   1  -7  12 4326.51 630.782   8
   1  -7  13 571.872 253.758   8
   1  -7  14 8628.94 967.026   8
   1  -7  15 2485.26 537.155   8
   1  -7  16 993.984 319.674   8
   1  -7  17 724.448 340.544   8
   1  -7  18-137.793 152.079   8
   1  -7  19 4476.72 832.167   8
   1  -7  20 1620.27 489.223   8
   1  -7  21 1263.51 463.645   8
   1  -7  22 3497.12 777.351   8
   1  -7  23 586.430 384.474   8
   1  -7  24 2180.52 666.585   8
   1  -7  25 1854.07 689.008   8
   1  -7  26 401.840 325.651   8
   1  -7  27 986.320 488.139   8
  -1   6  21-88.2636 213.596   3
  -1   6  21-48.2128 244.096   5
  -1   6  20 2500.12 748.904   5
  -1   6  20 1671.15 579.673   3
  -1   6  19 776.141 351.491   3
  -1   6  19 1115.49 456.843   5
  -1   6  18 18.6027 137.914   3
  -1   6  18 597.129 356.489   5
  -1   6  17 1613.04 533.205   5
  -1   6  17 870.905 368.936   3
  -1   6  16 67.7745 185.946   3
  -1   6  16 165.323 243.620   5
  -1   6  15 1986.46 457.462   8
  -1   6  15 2287.88 582.883   5
  -1   6  15 1390.63 479.676   3
  -1   6  14 3155.08 640.743   3
  -1   6  14 4093.19 642.031   8
  -1   6  14 3719.50 739.895   5
  -1   6  13 102.746 134.645   5
  -1   6  13 175.535 163.374   3
  -1   6  13 188.692 144.626   8
  -1   6  12 5180.47 820.679   5
  -1   6  12 3755.61 675.958   3
  -1   6  12 5709.80 696.286   8
  -1   6  11 1363.23 308.697   8
  -1   6  11 1439.19 428.347   5
  -1   6  11 1254.45 370.850   3
  -1   6  10 1888.99 346.253   8
  -1   6  10 1065.03 329.416   3
  -1   6  10 1793.85 457.270   5
   1  -6 -10 1211.71 267.378   9
  -1   6   9 3759.41 485.965   8
  -1   6   9 2773.17 541.236   3
   1  -6  -9 2407.76 368.415   9
  -1   6   9 4200.68 656.844   5
   1  -6  -8 917.045 236.177   9
  -1   6   8 1471.59 277.538   8
  -1   6   8 1124.42 343.323   3
  -1   6   8 1068.42 298.795   5
  -1   6   7 8564.60 908.318   3
  -1   6   7 7081.94 1592.19   6
   1  -6  -7 8461.93 683.790   9
  -1   6   6 808.392 284.648   3
  -1   6   6 495.600 615.956   6
   1  -6  -6 840.877 203.186   9
  -1   6   6 1081.26 316.046   5
  -1   6   5 86.6331 505.535   6
  -1   6   5 53.7419 123.920   3
   1  -6  -5 216.976 121.369   9
  -1   6   5 199.051 153.027   5
   1  -6  -4 19038.8 1016.20   9
  -1   6   4 20722.6 1283.09   5
  -1   6   4 16913.3 1187.60   3
   1  -6  -3-23.4485 66.5002   9
  -1   6   3 187.167 106.638   3
  -1   6   3-61.6679 127.449   5
  -1   6   2 4001.49 526.560   3
  -1   6   2 3922.16 527.013   5
  -1   6   1 4107.84 528.868   5
  -1   6   1 4528.83 517.980   9
  -1   6   1 4462.49 510.708   3
  -1   6   0 16670.9 978.184   3
  -1   6   0 14955.7 1040.23   5
  -1   6   0 16934.4 1034.42   9
   1  -6   0 16297.0 1300.48   2
  -1   6   0 15635.8 688.144   4
  -1   6  -1 487.714 160.713   9
   1  -6   1 800.272 186.646   7
   1  -6   1 534.898 274.155   2
  -1   6  -1 447.828 131.966   3
  -1   6  -1 624.491 115.564   4
  -1   6  -1 517.538 118.803   8
   1  -6   2 5630.89 592.830   7
   1  -6   2 4742.03 761.546   2
  -1   6  -2 4041.98 413.416   3
  -1   6  -2 5454.78 294.492   4
  -1   6  -2 4959.58 406.014   8
  -1   6  -3 6769.30 578.855   1
  -1   6  -3 6176.20 482.710   8
  -1   6  -3 6570.92 272.013   4
   1  -6   3 6395.29 1027.28   2
   1  -6   3 7183.61 732.865   7
  -1   6  -3 5916.30 453.520   3
  -1   6  -4 17565.2 911.438   8
  -1   6  -4 18061.6 981.232   1
  -1   6  -4 16784.0 737.217   3
   1  -6   4 15991.6 852.489   8
   1  -6   4 20485.2 1329.27   7
   1  -6   4 19148.3 1973.45   2
  -1   6  -5-50.7600 87.0235   8
   1  -6   5-105.427 94.7720   8
   1  -6   5 82.1796 323.286   2
   1  -6   5-287.380 231.019   7
  -1   6  -5 32.6944 84.5668   1
   1  -6   5-22.4839 31.1074   4
   1  -6   6 7551.70 617.578   8
  -1   6  -6 7911.15 648.514   1
   1  -6   6 8199.41 1402.11   2
   1  -6   6 6995.72 368.952   4
   1  -6   7 17990.7 2245.44   2
   1  -6   7 19335.8 1094.09   8
  -1   6  -7 22221.3 1218.93   1
   1  -6   8 4294.84 1106.57   2
   1  -6   8 4281.01 524.793   8
   1  -6   9 450.223 320.325   2
   1  -6   9 378.693 163.709   8
   1  -6  10 11380.4 961.683   8
   1  -6  11 351.282 143.594   8
   1  -6  12 12188.3 1071.59   8
   1  -6  13 1635.86 365.128   8
   1  -6  14 3591.60 621.707   8
   1  -6  15 2620.37 555.262   8
   1  -6  16 283.849 247.660   8
   1  -6  17 3918.03 736.732   8
   1  -6  18 1079.79 355.134   8
   1  -6  19 38.3351 140.126   8
   1  -6  20 363.028 254.640   8
   1  -6  21-11.6056 235.925   8
   1  -6  22 2506.04 710.649   8
   1  -6  23 274.413 248.940   8
   1  -6  24 1624.12 594.395   8
   1  -6  25 971.562 445.702   8
   1  -6  26 444.215 432.151   8
   1  -6  27 1663.26 630.456   8
  -1   5  22 1347.53 588.710   5
  -1   5  22 748.141 401.975   3
  -1   5  21 193.623 205.470   3
  -1   5  21 431.362 243.462   5
  -1   5  20 739.135 397.641   3
  -1   5  20 1044.99 479.944   5
  -1   5  19 79.2776 200.175   5
  -1   5  19 457.379 230.940   3
  -1   5  18 312.752 255.256   3
  -1   5  18 547.472 372.680   5
  -1   5  17 860.853 379.764   3
  -1   5  17 1423.59 522.447   5
  -1   5  16 310.646 221.926   8
  -1   5  16-9.67374 107.973   3
  -1   5  16 516.849 311.773   5
  -1   5  15 5534.87 765.986   8
  -1   5  15 6934.44 1002.04   5
  -1   5  14 5130.16 822.869   5
  -1   5  14 4357.66 660.974   8
  -1   5  14 2566.15 572.088   3
  -1   5  13 171.634 61.6755   8
  -1   5  13 93.0873 195.285   3
  -1   5  13 174.693 178.051   5
  -1   5  12 4405.49 711.551   3
  -1   5  12 6806.86 755.788   8
  -1   5  12 7179.74 910.770   5
  -1   5  11 8455.87 948.551   5
  -1   5  11 5449.15 750.632   3
  -1   5  11 4967.65 448.225   7
  -1   5  11 8218.64 789.529   8
  -1   5  10 2430.65 508.378   5
  -1   5  10 1376.75 380.617   3
  -1   5  10 1297.26 206.098   7
  -1   5  10 2036.88 362.053   8
  -1   5   9 9507.76 754.268   8
  -1   5   9 5582.96 436.398   7
  -1   5   9 10257.1 981.267   5
  -1   5   9 6674.18 819.650   3
  -1   5   8 555.764 204.064   3
  -1   5   8 391.795 98.7273   7
  -1   5   8 381.963 209.630   5
  -1   5   8 769.023 193.786   8
  -1   5   7 1128.56 782.142   6
  -1   5   7 1618.14 388.574   3
  -1   5   7 1260.90 174.839   7
  -1   5   7 2278.12 414.028   5
  -1   5   7 2425.22 332.841   8
  -1   5   6 4261.17 594.889   3
  -1   5   6 6290.33 1326.02   6
  -1   5   6 5595.65 649.342   5
  -1   5   5 954.866 271.653   5
   1  -5  -5 783.510 201.222   9
  -1   5   5 834.426 540.914   6
  -1   5   5 395.349 123.160   3
  -1   5   4 18742.5 1232.38   3
  -1   5   4 21719.2 1239.10   5
   1  -5  -4 18306.0 992.494   9
  -1   5   3 201.329 159.345   5
  -1   5   3 3.58394 98.2232   3
   1  -5  -3-3.01765 94.5449   9
   1  -5  -2 4930.02 462.356   9
  -1   5   2 4436.44 518.368   5
  -1   5   2 4615.21 520.945   3
  -1   5   1 13885.4 898.974   3
  -1   5   1 11250.9 1035.73   2
  -1   5   1 14280.0 891.242   9
  -1   5   1 13714.7 946.316   5
  -1   5   0 6551.44 581.019   9
   1  -5   0 6884.42 774.513   2
  -1   5   0 6454.31 557.049   3
  -1   5   0 5243.21 771.986   2
  -1   5  -1 150.623 135.577   2
   1  -5   1 275.518 102.354   7
  -1   5  -1 285.459 94.2676   8
  -1   5  -1 166.591 50.3791   4
  -1   5  -1 356.014 138.170   3
   1  -5   1 65.9011 108.343   2
  -1   5  -1 162.246 87.2383   9
  -1   5  -2 5046.89 910.627   2
  -1   5  -2 4210.58 379.024   3
   1  -5   2 5770.14 564.304   7
   1  -5   2 4725.41 841.920   2
  -1   5  -2 4699.67 363.400   8
   1  -5   3 37923.5 1675.56   7
   1  -5   3 30626.1 1162.53   8
  -1   5  -3 31662.7 1100.49   3
  -1   5  -3 34436.1 1230.97   8
   1  -5   3 36212.4 2431.95   2
  -1   5  -3 31839.5 2466.61   2
  -1   5  -3 32916.3 1319.38   1
   1  -5   4 15638.3 1108.32   7
   1  -5   4 13796.6 751.681   8
  -1   5  -4 15282.1 568.616   3
  -1   5  -4 15880.3 804.282   8
  -1   5  -4 13362.2 1655.22   2
  -1   5  -4 15540.5 851.858   1
   1  -5   4 14389.7 790.947   1
   1  -5   4 14490.1 1636.15   2
   1  -5   5 1053.54 294.357   7
  -1   5  -5 825.154 185.642   8
   1  -5   5 914.633 197.916   1
  -1   5  -5 1586.83 639.476   2
   1  -5   5 621.657 405.533   2
  -1   5  -5 725.969 176.117   1
   1  -5   5 726.306 187.317   8
   1  -5   6 73284.4 2359.90   1
   1  -5   6 68882.1 4209.34   2
  -1   5  -6 80743.1 2517.14   1
  -1   5  -6 75287.0 2367.46   8
   1  -5   6 69939.1 2358.34   8
   1  -5   7 19959.8 2288.47   2
   1  -5   7 22768.7 1176.10   8
   1  -5   8 3732.91 472.399   8
   1  -5   9 3760.01 511.841   8
   1  -5  10 14073.6 1063.89   8
   1  -5  11 6341.56 721.493   8
   1  -5  12 12222.4 1064.17   8
   1  -5  13 143.503 125.052   8
   1  -5  14 672.938 268.306   8
   1  -5  15 3292.69 620.941   8
   1  -5  16 179.507 84.8852   8
   1  -5  17 9006.40 1106.01   8
   1  -5  18 300.987 202.448   8
   1  -5  19 296.820 303.578   8
   1  -5  20 1823.41 536.387   8
   1  -5  21 128.911 149.654   8
   1  -5  22 1724.75 572.963   8
   1  -5  23 578.100 367.740   8
   1  -5  24 1064.36 487.679   8
   1  -5  25 1114.81 560.492   8
   1  -5  26-115.040 271.038   8
   1  -5  27 933.247 495.628   8
  -1   4  23 722.619 419.100   5
  -1   4  22 1339.59 475.341   3
  -1   4  22 1234.60 498.028   5
  -1   4  21-166.427 299.379   5
  -1   4  21 44.8111 164.786   3
  -1   4  20 904.477 367.038   3
  -1   4  20 1442.74 545.905   5
  -1   4  19 1151.58 456.255   3
  -1   4  19 1305.73 512.544   5
  -1   4  18 1419.89 463.469   3
  -1   4  18 1528.22 544.040   5
  -1   4  18 1644.27 477.845   8
  -1   4  17 1786.68 495.875   3
  -1   4  17 2595.22 566.902   8
  -1   4  17 3432.24 733.816   5
  -1   4  16 458.608 281.861   3
  -1   4  16 929.597 308.057   8
  -1   4  16 1391.52 485.753   5
  -1   4  15 7171.32 1030.10   5
  -1   4  15 5188.68 819.589   3
  -1   4  15 6953.40 867.042   8
  -1   4  14 8981.50 1097.45   5
  -1   4  14 9082.07 947.927   8
  -1   4  13 330.141 318.151   5
  -1   4  13 229.750 184.325   8
  -1   4  13-148.164 217.050   3
  -1   4  12 11123.2 1113.22   5
  -1   4  12 7876.13 951.577   3
  -1   4  12 11357.3 978.104   8
  -1   4  11 4959.36 715.492   3
  -1   4  11 3905.33 452.077   7
  -1   4  11 6951.19 836.526   5
  -1   4  11 6872.73 710.178   8
  -1   4  10 263.917 208.389   3
  -1   4  10 225.716 96.9473   5
  -1   4  10 221.156 122.747   8
  -1   4   9 9160.71 736.656   8
  -1   4   9 8888.12 887.034   5
  -1   4   8 2565.98 438.325   5
  -1   4   8 1782.53 395.420   3
  -1   4   8 2487.33 347.415   8
  -1   4   7 8811.45 807.789   5
  -1   4   7 8471.03 618.535   8
  -1   4   7 6592.02 750.093   3
  -1   4   6 11112.0 1794.48   6
  -1   4   6 15572.0 1039.01   5
  -1   4   6 12445.5 1022.43   3
  -1   4   6 14604.0 782.707   8
  -1   4   5 962.621 248.591   5
  -1   4   5 894.679 543.509   6
  -1   4   5 689.916 262.885   3
  -1   4   4 23121.7 2250.96   6
  -1   4   4 19497.8 1204.60   3
  -1   4   4 23093.4 1213.47   5
  -1   4   3 140.597 98.3740   5
   1  -4  -3 194.864 95.0277   9
  -1   4   3 71.3857 81.3258   3
   1  -4  -3 276.990 140.635   5
   1  -4  -2 3240.94 477.184   5
  -1   4   2 2546.39 374.672   3
   1  -4  -2 2783.51 334.777   9
  -1   4   2 2993.82 388.490   5
  -1   4   1 15406.4 564.501   7
  -1   4   1 14595.2 842.965   9
  -1   4   1 15193.6 884.666   3
  -1   4   1 15537.7 926.705   5
  -1   4   1 12776.0 965.274   2
   1  -4  -1 17178.4 846.010   9
  -1   4   0 5640.06 371.679   7
   1  -4   0 6190.16 663.626   2
  -1   4   0 5829.92 501.957   9
  -1   4   0 5802.39 481.946   3
  -1   4   0 5814.77 669.629   2
  -1   4  -1 895.949 170.361   3
   1  -4   1 1131.57 217.111   7
   1  -4   1 850.797 284.145   2
  -1   4  -1 1101.33 216.931   9
  -1   4  -1 1167.36 406.185   2
  -1   4  -1 1264.78 151.838   8
   1  -4   2 5149.29 348.738   8
  -1   4  -2 6009.19 378.738   8
  -1   4  -2 6214.23 946.425   2
  -1   4  -2 5287.82 363.233   3
   1  -4   2 6677.10 551.904   7
   1  -4   2 5888.41 828.756   2
  -1   4  -2 5883.97 446.615   1
  -1   4  -3 9079.07 510.923   8
  -1   4  -3 9346.88 575.695   1
   1  -4   3 10210.7 1246.39   2
   1  -4   3 9909.94 765.012   7
  -1   4  -3 7646.23 1109.23   2
   1  -4   3 8553.11 499.538   8
   1  -4   3 8473.95 538.669   1
   1  -4   4 43988.1 2821.47   2
  -1   4  -4 40639.6 2726.73   2
   1  -4   4 43972.5 1467.52   8
  -1   4  -4 42467.4 1493.54   1
   1  -4   4 46648.0 1921.76   7
  -1   4  -4 41706.1 1431.24   8
   1  -4   4 42451.8 1480.43   1
  -1   4  -5 4109.70 415.119   1
   1  -4   5 3884.62 390.967   8
  -1   4  -5 3738.13 375.515   8
   1  -4   5 4309.99 579.199   7
   1  -4   5 4008.01 913.581   2
   1  -4   5 4017.67 400.000   1
  -1   4  -6 9621.12 651.401   8
   1  -4   6 9615.72 670.244   1
   1  -4   6 9002.88 856.846   7
   1  -4   6 8611.38 649.172   8
   1  -4   7 15106.2 901.686   8
   1  -4   8 748.268 200.250   8
   1  -4   9 29154.7 1473.94   8
   1  -4  10 6078.00 650.805   8
   1  -4  11 14706.6 979.428   3
   1  -4  11 13284.6 1039.48   8
   1  -4  12 20306.0 1227.04   3
   1  -4  12 19554.0 1348.37   8
   1  -4  13 859.034 248.532   3
   1  -4  13 1068.62 305.184   8
   1  -4  14 3134.50 527.942   3
   1  -4  14 3960.95 644.048   8
   1  -4  15 5010.18 684.753   3
   1  -4  15 5694.36 790.158   8
   1  -4  16 72.7131 121.434   8
   1  -4  17 2352.85 551.266   8
   1  -4  18 4161.93 765.324   8
   1  -4  19-70.6155 108.672   8
   1  -4  20 9419.12 1258.39   8
   1  -4  21 1763.55 550.569   8
   1  -4  22 1450.18 532.250   8
   1  -4  23 1639.43 575.703   8
   1  -4  24 223.337 307.317   8
   1  -4  25 835.883 449.011   8
   1  -4  26 867.908 547.924   8
   1  -4  27 312.985 267.944   8
  -1   3  23 625.293 330.834   3
  -1   3  22 1796.23 644.667   5
  -1   3  22 1002.23 408.260   3
  -1   3  21-48.1811 117.783   3
  -1   3  21-55.9836 188.705   5
  -1   3  20 1324.69 408.208   5
  -1   3  20 1269.41 441.028   8
  -1   3  20 749.442 364.676   3
  -1   3  19 1848.27 523.991   3
  -1   3  19 2926.92 671.006   8
  -1   3  19 3059.58 696.710   5
  -1   3  18 206.062 181.551   8
  -1   3  18-131.854 122.374   3
  -1   3  18 158.274 146.989   5
  -1   3  17 5851.62 937.589   5
  -1   3  17 5678.69 841.342   8
  -1   3  17 3429.86 689.338   3
  -1   3  16 241.162 139.352   3
  -1   3  16 720.630 297.856   8
  -1   3  15 4572.06 697.938   8
   1  -3 -15 2336.26 879.412   6
  -1   3  15 4516.30 751.724   5
  -1   3  15 2635.91 585.570   3
   1  -3 -14 3691.78 1151.25   6
  -1   3  14 3449.96 647.724   3
  -1   3  14 5339.79 802.893   5
  -1   3  14 5276.30 714.013   8
  -1   3  13 1767.39 446.288   5
  -1   3  13 1049.86 316.880   3
   1  -3 -13 1017.86 623.443   6
  -1   3  13 1426.35 354.842   8
  -1   3  12 5436.48 652.194   8
  -1   3  12 3855.22 648.270   3
   1  -3 -12 4541.04 1256.34   6
  -1   3  12 5906.40 783.672   5
  -1   3  11 6687.81 822.256   3
   1  -3 -11 7450.93 1521.89   6
  -1   3  11 9658.11 948.641   5
  -1   3  11 9880.64 857.000   8
  -1   3  10-31.9206 162.170   3
   1  -3 -10-227.355 646.120   6
  -1   3  10-12.1126 150.306   5
  -1   3  10-242.148 150.668   8
  -1   3   9 12478.7 990.307   5
  -1   3   9 11972.3 842.492   8
  -1   3   9 9063.51 921.082   3
   1  -3  -9 10571.0 1723.03   6
  -1   3   8 5683.10 528.748   8
  -1   3   8 6415.40 672.223   5
  -1   3   8 4595.90 632.068   3
  -1   3   7 15022.6 1113.11   3
  -1   3   7 18770.5 948.929   8
  -1   3   7 19786.5 1160.95   5
  -1   3   6 4325.11 395.203   8
  -1   3   6 3404.28 489.411   3
  -1   3   6 4305.96 497.057   5
   1  -3  -5 31511.8 1530.16   5
  -1   3   5 32313.9 1412.01   5
  -1   3   5 24935.7 1403.17   3
  -1   3   5 27734.6 2598.19   6
  -1   3   5 30366.4 1099.78   8
  -1   3   4 11002.0 535.286   8
  -1   3   4 9158.84 1349.91   6
  -1   3   4 8429.94 727.621   3
  -1   3   4 11262.2 737.948   5
   1  -3  -4 12510.8 881.536   5
  -1   3   3 17129.0 1010.34   3
  -1   3   3 19796.6 975.459   5
  -1   3   2 45504.4 1581.75   5
   1  -3  -2 50929.7 1872.24   5
   1  -3  -1 55101.2 1710.06   9
  -1   3   1 49725.3 1863.79   2
  -1   3   1 53601.5 1752.84   5
  -1   3   1 49530.9 1701.08   3
  -1   3   0 9331.10 760.625   2
  -1   3   0 10592.6 630.711   9
   1  -3   0 11050.2 613.597   9
  -1   3   0 10918.3 481.771   7
   1  -3   0 9753.24 737.900   2
  -1   3  -1 12341.3 468.451   8
   1  -3   1 13353.8 664.549   7
   1  -3   1 11191.0 894.391   2
  -1   3  -1 11640.8 644.225   9
  -1   3  -1 11420.8 600.985   7
   1  -3   1 11376.3 445.282   8
  -1   3  -1 12403.9 1042.61   2
  -1   3  -2 19849.6 791.044   1
   1  -3   2 22019.1 1515.85   2
   1  -3   2 19086.0 706.415   8
   1  -3   2 21618.2 981.825   7
   1  -3   2 19228.5 785.628   1
  -1   3  -2 18740.5 897.427   7
  -1   3  -2 19241.2 703.105   8
  -1   3  -2 18908.6 1457.59   2
  -1   3  -3 10960.0 551.231   8
   1  -3   3 10893.4 543.110   8
   1  -3   3 10980.8 1178.02   2
   1  -3   3 11206.8 592.164   1
  -1   3  -3 11184.3 589.812   1
   1  -3   3 12174.3 793.220   7
  -1   3  -3 10277.4 1098.48   2
   1  -3   4 102.923 65.6243   8
   1  -3   4-106.360 367.274   2
   1  -3   4 75.0393 68.4480   1
   1  -3   4 99.5747 75.3433   7
  -1   3  -4 110.862 75.2592   8
  -1   3  -5 19829.3 920.473   8
  -1   3  -5 21834.6 712.239   3
   1  -3   5 20895.6 1212.42   7
   1  -3   5 19582.5 941.557   8
   1  -3   6 12738.2 792.434   8
  -1   3  -6 13097.5 751.842   8
   1  -3   6 12633.5 970.277   7
  -1   3  -6 13582.0 628.853   3
  -1   3  -7 17550.3 841.872   3
   1  -3   7 17712.0 994.503   8
  -1   3  -7 15738.7 892.331   8
   1  -3   7 15663.1 1149.74   7
  -1   3  -8 4903.53 471.469   3
   1  -3   8 4795.86 520.906   8
   1  -3   8 5122.21 495.813   3
   1  -3   9 14644.9 911.412   3
   1  -3   9 13759.3 967.203   8
   1  -3  10 15910.5 1110.19   8
   1  -3  10 15877.7 1031.08   3
   1  -3  11 790.579 199.177   3
   1  -3  11 901.775 253.933   8
   1  -3  12 15267.7 1177.57   8
   1  -3  12 13904.5 1083.17   3
   1  -3  13 9931.42 985.211   8
   1  -3  13 10180.8 952.189   3
   1  -3  14 3720.67 616.780   8
   1  -3  14 3679.14 593.442   3
   1  -3  15 21860.6 1598.01   8
   1  -3  15 19439.2 1464.97   3
   1  -3  16 139.620 137.632   3
   1  -3  16 17.1374 127.664   8
   1  -3  17 475.321 243.298   8
   1  -3  18 5442.92 853.177   8
   1  -3  19 962.704 395.659   8
   1  -3  20 2191.74 621.900   8
   1  -3  21 870.461 426.842   8
   1  -3  22 972.250 401.030   8
   1  -3  23 1868.26 618.420   8
   1  -3  24-306.725 331.496   8
   1  -3  25 1058.02 466.296   8
   1  -3  26 1427.43 600.767   8
  -1   2  24 929.344 429.766   3
  -1   2  23-310.065 217.932   3
  -1   2  22 314.222 255.465   3
  -1   2  22 993.829 438.182   8
  -1   2  21 2.59276 205.023   3
  -1   2  21 417.574 299.566   8
  -1   2  20 592.713 361.052   5
  -1   2  20 599.447 365.169   8
  -1   2  20 535.853 303.214   3
  -1   2  19 931.316 420.786   5
  -1   2  19 739.723 385.956   3
  -1   2  19 1101.34 423.568   8
  -1   2  18-43.2067 184.979   5
  -1   2  18-148.880 121.777   8
  -1   2  18-233.146 264.409   3
  -1   2  17 5602.29 827.294   8
  -1   2  17 3337.69 648.611   3
   1  -2 -17 3115.77 1132.04   6
  -1   2  17 5223.34 874.550   5
  -1   2  16 485.915 272.901   3
  -1   2  16 750.812 327.238   8
   1  -2 -16-117.875 499.763   6
  -1   2  16 564.746 188.590   5
  -1   2  15 2344.27 504.360   8
  -1   2  15 1265.61 368.519   3
   1  -2 -15 1256.03 844.402   6
  -1   2  15 2266.03 513.114   5
  -1   2  14 1676.14 387.668   8
   1  -2 -14 1319.23 604.132   6
  -1   2  14 866.573 340.848   3
  -1   2  14 1976.87 496.454   5
  -1   2  13 758.975 303.211   5
   1  -2 -13 792.237 944.713   6
  -1   2  13 378.215 179.723   8
  -1   2  13 209.279 115.404   3
   1  -2 -12-271.024 563.949   6
  -1   2  12 106.224 60.7438   8
  -1   2  12 278.320 174.013   5
  -1   2  12-73.0194 160.937   3
  -1   2  11 8905.89 942.512   3
   1  -2 -11 9313.06 1811.12   6
  -1   2  11 12635.1 962.890   8
  -1   2  11 13657.6 1090.40   5
  -1   2  10 66.2219 183.389   5
  -1   2  10 114.500 78.5188   8
  -1   2  10 1.90273 125.079   3
  -1   2   9 25018.7 1251.64   8
  -1   2   9 23666.4 1350.05   5
   1  -2  -9 19768.3 2579.86   6
  -1   2   9 17561.8 1294.52   3
  -1   2   8 1004.32 292.151   3
  -1   2   8 1705.62 296.278   8
  -1   2   8 1665.13 326.964   5
   1  -2  -8 1463.75 698.903   6
  -1   2   7 116.313 125.471   5
  -1   2   7 24.0822 115.642   3
   1  -2  -7 0.80518 244.294   6
  -1   2   7 198.857 73.4096   8
   1  -2  -6 16509.4 957.133   5
  -1   2   6 16158.4 918.468   5
   1  -2  -6 15765.3 1911.50   6
  -1   2   6 13287.1 982.255   3
  -1   2   6 16335.6 801.711   8
  -1   2   5 5142.30 384.639   8
  -1   2   5 4102.70 507.983   3
  -1   2   5 5229.82 470.134   5
   1  -2  -5 5454.89 492.955   5
   1  -2  -5 4913.11 968.041   6
   1  -2  -4 9411.67 1259.93   6
  -1   2   4 6605.00 580.819   3
  -1   2   4 9293.44 1378.58   6
   1  -2  -4 7805.36 577.654   5
  -1   2   4 7732.68 422.834   8
  -1   2   4 7701.39 550.717   5
  -1   2   3 63902.6 3385.95   6
  -1   2   3 67843.3 1919.08   5
   1  -2  -3 70310.4 2033.12   5
  -1   2   3 60877.0 1625.92   8
   1  -2  -2 20801.9 916.959   5
  -1   2   2 20000.3 803.721   5
  -1   2   1 2399.40 241.189   5
   1  -2  -1 2384.39 257.802   5
   1  -2   0 1315.77 214.887   2
  -1   2   0 1124.48 170.746   9
   1  -2   0 1322.93 191.025   9
  -1   2   0 1074.44 203.185   2
  -1   2  -1 990.028 169.951   7
   1  -2   1 748.711 118.249   1
  -1   2  -1 916.552 129.932   1
  -1   2  -1 967.794 236.881   2
  -1   2  -1 813.292 140.281   9
   1  -2   1 973.943 238.694   2
   1  -2   1 1067.08 159.573   9
  -1   2  -1 828.818 98.2857   8
   1  -2   1 821.975 93.6215   8
  -1   2  -2 9253.60 862.103   2
  -1   2  -2 9860.09 442.856   8
  -1   2  -2 10549.4 601.616   7
   1  -2   2 10225.5 450.670   8
  -1   2  -2 10027.0 473.635   1
   1  -2   2 8938.22 574.319   7
   1  -2   2 10165.1 482.897   1
   1  -2   2 10933.3 964.862   2
  -1   2  -3 24568.0 1102.78   7
   1  -2   3 24608.3 950.733   1
   1  -2   3 25145.0 1112.94   7
  -1   2  -3 23634.2 868.331   8
   1  -2   3 25465.5 908.439   8
   1  -2   4 28346.3 1080.81   8
  -1   2  -4 33001.3 1020.68   3
   1  -2   4 26755.7 1268.71   7
  -1   2  -4 26968.4 1033.25   8
  -1   2  -5 47919.3 1468.01   3
  -1   2  -5 40676.9 1442.84   5
   1  -2   5 42782.7 1778.57   7
  -1   2  -5 42128.9 1471.40   8
   1  -2   5 45482.7 1553.39   8
  -1   2  -6 15391.9 807.669   3
  -1   2  -6 12828.3 749.424   8
   1  -2   6 12381.5 918.423   7
  -1   2  -6 12742.3 738.938   5
   1  -2   6 13874.5 810.246   8
   1  -2   7 981.117 217.697   8
   1  -2   7 949.905 181.217   3
   1  -2   7 704.456 198.412   7
  -1   2  -7 818.561 190.605   3
  -1   2  -7 605.684 149.243   8
  -1   2  -7 547.423 144.048   5
  -1   2  -8 398.393 181.004   3
   1  -2   8 548.511 161.952   8
   1  -2   8 572.371 195.553   3
   1  -2   9 437.870 206.091   8
   1  -2   9 336.025 139.270   3
  -1   2  -9 347.421 192.615   3
   1  -2  10 22092.7 1311.14   3
   1  -2  10 25208.0 1419.70   8
   1  -2  11 297.554 133.942   8
   1  -2  11 422.960 177.879   3
   1  -2  12 11297.8 995.388   8
   1  -2  12 8562.83 892.143   3
   1  -2  13 4655.92 646.200   3
   1  -2  13 5374.46 704.661   8
   1  -2  14 3304.83 564.239   8
   1  -2  14 2427.67 516.940   3
   1  -2  15 6821.76 891.757   8
   1  -2  15 5648.04 812.950   3
   1  -2  16 28.6421 142.381   8
   1  -2  16 34.6884 128.402   3
   1  -2  17 487.732 207.840   8
   1  -2  17 339.001 177.764   3
   1  -2  18 7569.58 1031.12   8
   1  -2  19-99.4826 217.297   8
   1  -2  20 3922.32 792.025   8
   1  -2  21 2454.06 680.194   8
   1  -2  22 710.678 367.512   8
   1  -2  23 2676.03 756.784   8
   1  -2  24 1044.69 489.726   8
   1  -2  25 771.371 422.677   8
   1  -2  26 932.552 478.302   8
  -1   1  24 1020.34 480.198   3
  -1   1  23 65.3535 143.326   3
  -1   1  23-72.1416 250.193   8
  -1   1  22 760.090 387.459   8
  -1   1  22 1485.16 514.709   3
  -1   1  21 716.934 342.733   3
  -1   1  21 1161.95 471.589   8
  -1   1  20-26.3355 213.184   8
  -1   1  20 258.733 268.661   3
  -1   1  19 1134.02 356.919   8
  -1   1  19 1282.10 423.323   3
  -1   1  18 168.314 110.216   3
  -1   1  18 138.895 154.054   8
  -1   1  18 116.598 252.422   5
   1  -1 -18-294.118 598.046   6
  -1   1  17 5435.52 843.961   5
   1  -1 -17 3989.40 1535.06   6
  -1   1  17 4144.56 719.561   8
  -1   1  17 3327.64 652.371   3
  -1   1  16 1113.20 377.524   3
   1  -1 -16 1012.13 948.815   6
  -1   1  16 1655.16 434.232   5
  -1   1  16 1505.57 406.191   8
  -1   1  15 1292.11 399.702   3
   1  -1 -15 1077.51 935.396   6
  -1   1  15 1383.20 401.981   5
  -1   1  15 1453.52 378.704   8
  -1   1  14 3099.16 531.755   8
  -1   1  14 2959.11 534.334   5
  -1   1  14 2267.86 478.334   3
   1  -1 -14 2006.62 893.185   6
   1  -1 -13 1503.26 725.034   6
  -1   1  13 1506.78 382.377   3
  -1   1  13 2142.78 418.992   8
  -1   1  13 2116.56 441.071   5
   1  -1 -12 2711.29 1217.07   6
  -1   1  12 2261.30 464.812   3
  -1   1  12 3127.28 488.033   8
  -1   1  12 3308.53 525.915   5
  -1   1  11 3036.45 458.007   8
  -1   1  11 2219.36 466.746   3
  -1   1  11 3334.33 524.998   5
  -1   1  10 4970.17 553.983   8
  -1   1  10 4997.01 578.786   5
  -1   1  10 3467.97 554.008   3
  -1   1   9 30628.4 1479.77   5
  -1   1   9 28627.9 1354.23   8
  -1   1   8 9764.69 754.348   5
  -1   1   8 9578.76 693.924   8
  -1   1   8 8063.55 777.339   3
  -1   1   7 446.183 165.832   5
   1  -1  -7 527.633 162.320   5
  -1   1   7 253.508 157.151   3
   1  -1  -7 355.548 109.137   8
  -1   1   7 401.863 120.781   8
  -1   1   6 52265.4 1662.93   8
  -1   1   6 51830.6 1752.44   5
   1  -1  -6 47091.7 1569.96   8
  -1   1   6 43944.1 1856.96   3
   1  -1  -6 56226.0 4005.58   6
   1  -1  -6 52011.7 1757.88   5
  -1   1   5 2321.80 270.924   5
   1  -1  -5 2524.55 287.395   5
  -1   1   5 2714.34 269.589   8
   1  -1  -5 2541.43 253.626   8
   1  -1  -5 2390.33 813.380   6
   1  -1  -4 1953.96 678.292   6
  -1   1   4 2536.19 230.793   8
   1  -1  -4 2461.55 228.179   8
  -1   1   4 2616.03 264.262   5
   1  -1  -4 2733.08 283.353   5
   1  -1  -3 26100.7 844.196   8
  -1   1   3 27798.4 862.914   8
  -1   1   3 29326.8 938.320   5
   1  -1  -3 30908.0 2231.17   6
   1  -1  -3 30122.3 981.466   5
  -1   1   2 343.461 353.294   6
   1  -1  -2 164.109 52.4966   5
   1  -1  -2 90.4304 287.838   6
  -1   1   2 254.996 68.0910   5
  -1   1   1 13199.0 1139.78   6
  -1   1   0-14.5652 44.9403   2
  -1   1  -1 8997.20 382.108   9
   1  -1   1 8221.17 321.733   1
   1  -1   2 34330.6 1132.54   7
  -1   1  -2 30381.5 962.582   5
  -1   1  -2 36835.4 1172.95   7
  -1   1  -3 26504.9 1095.55   7
   1  -1   3 24955.5 1010.16   7
   1  -1   3 24508.9 896.941   5
  -1   1  -3 22723.0 853.028   5
  -1   1  -4 62295.0 2117.30   7
   1  -1   4 61163.1 1850.98   5
  -1   1  -4 55831.2 1773.34   5
   1  -1   4 63680.9 1882.78   8
   1  -1   4 57644.8 1978.15   7
  -1   1  -5 19916.0 998.204   3
   1  -1   5 18637.1 903.497   5
   1  -1   5 16181.0 946.395   7
   1  -1   5 18077.9 893.668   8
  -1   1  -5 16580.8 828.999   5
   1  -1   5 20551.8 992.401   3
  -1   1  -6 9466.50 715.471   3
   1  -1   6 8457.60 630.193   8
   1  -1   6 8576.64 664.792   3
   1  -1   6 7191.23 639.112   7
  -1   1  -6 7619.50 570.023   5
   1  -1   6 8164.61 613.837   5
  -1   1  -7 7650.96 710.425   3
   1  -1   7 7215.78 653.679   3
   1  -1   7 6099.01 577.877   8
   1  -1   7 6812.33 605.817   5
   1  -1   7 5862.13 603.143   7
   1  -1   8 15908.6 1023.23   5
   1  -1   8 13505.0 959.756   3
   1  -1   8 11765.1 940.209   7
  -1   1  -8 15939.1 1137.77   3
   1  -1   8 15493.6 988.011   8
   1  -1   9 3215.22 477.334   3
   1  -1   9 4149.16 531.462   5
   1  -1   9 3682.40 480.550   8
   1  -1  10 20989.8 1323.02   5
   1  -1  10 17614.2 1235.01   3
   1  -1  10 20094.8 1288.89   8
   1  -1  11 627.453 219.745   8
   1  -1  11 404.003 213.405   3
   1  -1  11 742.318 259.715   5
   1  -1  12 4200.05 626.942   3
   1  -1  12 5568.02 720.029   5
   1  -1  12 5955.33 735.783   8
   1  -1  13 3260.25 582.430   3
   1  -1  13 4186.43 635.928   5
   1  -1  13 4400.00 647.768   8
   1  -1  14 2273.48 485.254   8
   1  -1  14 1548.61 437.261   3
   1  -1  14 2016.33 460.740   5
   1  -1  15 7184.35 922.790   5
   1  -1  15 6882.27 893.410   8
   1  -1  15 4641.13 752.753   3
   1  -1  16 1710.04 490.588   3
   1  -1  16 1782.37 468.448   8
   1  -1  16 2674.33 579.093   5
   1  -1  17 212.158 189.999   3
   1  -1  17 540.979 255.801   8
   1  -1  18 6288.27 967.213   8
   1  -1  19 409.679 226.747   8
   1  -1  20 2596.73 622.820   8
   1  -1  21 2588.54 669.373   8
   1  -1  22-106.873 250.546   8
   1  -1  23 3155.60 847.655   8
   1  -1  24 583.023 352.137   8
   1  -1  25-306.058 290.990   8
   1  -1  26 602.969 460.166   8
  -1   0  25 14.9559 290.525   3
  -1   0  25 47.5014 139.465   8
  -1   0  24 1990.64 643.269   8
  -1   0  24 1475.04 510.831   3
  -1   0  23 275.333 227.874   3
  -1   0  23 1.53018 236.220   8
  -1   0  22 473.494 304.651   8
  -1   0  22 568.038 335.729   3
  -1   0  21 847.378 350.983   3
  -1   0  21 2178.72 607.743   8
  -1   0  20-9.19499 101.921   3
  -1   0  20-145.386 161.843   8
   1   0 -20 794.000 1012.88   6
  -1   0  19 2310.49 563.498   3
   1   0 -19 1679.24 1250.09   6
  -1   0  19 3454.53 708.174   8
  -1   0  18 13.4501 154.739   3
   1   0 -18 215.717 1046.30   6
  -1   0  18 291.721 110.996   8
  -1   0  17 4836.19 770.428   8
  -1   0  17 2609.83 544.009   3
  -1   0  16 5243.33 764.335   8
  -1   0  16 3472.30 618.434   3
  -1   0  15 37.2733 206.890   3
  -1   0  15-149.389 186.909   5
  -1   0  15 14.7508 67.0834   8
  -1   0  14 3880.30 634.798   3
  -1   0  14 5246.48 706.571   5
  -1   0  14 5351.82 717.163   8
  -1   0  13 1180.70 306.663   5
  -1   0  13 1545.03 375.210   8
  -1   0  13 959.334 276.631   3
  -1   0  12 70.6198 80.8330   8
  -1   0  12 10.8538 122.077   5
  -1   0  12-87.9434 160.560   3
  -1   0  11 22731.2 1328.54   5
  -1   0  11 21727.1 1283.32   8
  -1   0  10 513.407 149.644   8
  -1   0  10 790.392 235.779   5
  -1   0  10 576.067 209.705   3
  -1   0   9 7478.56 672.932   5
  -1   0   9 5863.99 651.237   3
  -1   0   9 7193.65 635.461   8
  -1   0   8 17446.3 1107.51   3
  -1   0   8 21009.7 1067.83   5
   1   0  -8 18271.0 999.779   5
   1   0  -8 18925.8 971.619   8
  -1   0   8 19573.6 1032.07   8
  -1   0   7 266.644 118.525   8
   1   0  -7 200.338 87.9731   5
  -1   0   7 156.320 104.801   5
   1   0  -7 283.551 110.542   8
   1   0  -6 13497.3 712.704   8
  -1   0   6 14320.9 758.142   8
  -1   0   6 13967.3 744.841   5
   1   0  -6 13570.5 718.539   5
  -1   0   5 4251.40 334.571   5
   1   0  -5 3811.68 331.420   5
  -1   0   5 4127.96 357.827   8
   1   0  -5 3929.29 324.162   8
   1   0  -4 6182.00 374.524   5
  -1   0   4 5916.34 365.747   5
   1   0  -4 6206.58 378.276   8
  -1   0   4 6291.80 400.088   8
  -1   0   3 5693.09 335.424   8
   1   0  -3 5917.09 314.727   5
   1   0  -3 5913.46 337.488   8
  -1   0   3 5731.52 305.734   5
   1   0  -2 15420.4 555.221   8
  -1   0   1-33.6820 38.6426   4
   1   0  -1 572.435 82.3468   4
   1   0   0-31.2453 35.9904   4
  -1   0  -1 22855.0 758.171   4
   1   0   1 20065.1 682.815   5
  -1   0  -1 17263.1 656.279   5
  -1   0  -2 19834.1 752.862   5
   1   0   2 21016.2 760.722   4
   1   0   2 21021.2 780.485   5
  -1   0  -3 648.751 160.103   3
  -1   0  -3 397.447 102.932   5
   1   0   3 598.315 141.998   5
   1   0   3 524.714 133.287   7
  -1   0  -3 546.858 144.884   7
  -1   0  -4 14525.9 839.473   7
   1   0   4 14311.0 749.400   5
   1   0   4 15447.7 905.492   3
  -1   0  -4 15888.7 905.370   3
  -1   0  -4 12939.2 692.841   5
   1   0   4 12374.8 692.671   7
  -1   0  -5 49944.1 1892.92   3
  -1   0  -5 39029.4 1486.40   5
   1   0   5 44945.4 1748.14   3
   1   0   5 45163.3 1613.36   5
   1   0   5 38333.6 1505.72   7
   1   0   6 6330.24 554.423   7
   1   0   6 6878.67 650.245   3
  -1   0  -6 6629.72 549.166   5
   1   0   6 7846.08 628.082   5
  -1   0  -6 8096.44 755.623   3
   1   0   7 14241.9 1007.67   3
   1   0   7 16296.6 981.114   8
  -1   0  -7 16928.4 1200.48   3
   1   0   7 16030.4 1012.54   5
   1   0   7 13253.2 886.798   7
   1   0   8 15532.1 1005.43   8
   1   0   8 14332.6 1042.77   3
   1   0   8 15952.6 1055.53   5
   1   0   8 12311.8 891.618   7
   1   0   9 2660.35 447.702   3
   1   0   9 2944.23 473.849   5
   1   0   9 2979.10 457.467   8
   1   0  10 20213.7 1276.89   8
   1   0  10 19799.1 1316.57   5
   1   0  11 8053.53 861.883   5
   1   0  11 6085.36 769.464   3
   1   0  11 7635.09 804.553   8
   1   0  12 1866.59 443.353   3
   1   0  12 2492.68 444.241   5
   1   0  12 2628.80 501.556   8
   1   0  13 9430.90 989.862   8
   1   0  13 9577.98 1023.16   5
   1   0  13 7673.54 916.987   3
   1   0  14 56.3602 136.340   5
   1   0  14-12.2988 117.460   8
   1   0  14-103.019 170.993   3
   1   0  15 5486.74 838.256   3
   1   0  15 7301.78 952.632   5
   1   0  15 6501.04 867.558   8
   1   0  16 4337.90 750.420   8
   1   0  16 4677.12 784.245   5
   1   0  16 3464.63 682.748   3
   1   0  17 165.066 148.508   5
   1   0  17 528.517 268.402   8
   1   0  17 390.019 230.023   3
   1   0  18 4774.39 864.461   5
   1   0  18 4010.29 765.579   8
   1   0  19 1361.26 488.092   5
   1   0  19 1360.74 455.242   8
   1   0  20 1872.30 523.505   8
   1   0  21 1988.34 570.382   8
   1   0  22-29.5726 267.472   8
   1   0  23 1638.82 526.957   8
   1   0  24 469.977 311.299   8
   1   0  25 32.0115 194.318   8
  -1  -1  26 325.466 218.536   8
  -1  -1  25 78.3826 238.248   8
  -1  -1  25-72.7598 124.261   3
  -1  -1  24 2795.32 795.862   8
  -1  -1  24 1608.88 587.786   3
  -1  -1  23 889.811 382.094   3
  -1  -1  23 740.517 413.323   8
  -1  -1  22 306.059 224.096   8
  -1  -1  22 286.257 307.432   3
  -1  -1  21 2153.19 621.924   8
   1   1 -21 2953.84 1633.46   6
  -1  -1  21 995.212 383.095   3
  -1  -1  20 226.349 189.586   8
  -1  -1  20 129.609 212.332   3
  -1  -1  19 2011.74 488.708   3
  -1  -1  19 4501.54 811.244   8
  -1  -1  18 1466.70 437.503   3
  -1  -1  18 2402.55 582.390   8
  -1  -1  17 4047.33 716.055   8
  -1  -1  17 3363.23 627.421   3
  -1  -1  16 1351.99 401.578   8
  -1  -1  16 624.492 240.047   3
  -1  -1  15 1911.72 474.537   3
  -1  -1  15 2849.51 560.902   8
  -1  -1  14 2902.50 533.034   8
  -1  -1  14 1955.19 438.506   3
  -1  -1  13 1546.88 375.202   8
  -1  -1  13 1054.33 299.375   3
  -1  -1  12 75.1278 77.2016   8
  -1  -1  12-9.38333 136.801   3
  -1  -1  11 23311.5 1357.78   8
  -1  -1  11 17423.1 1223.17   3
  -1  -1  10 3781.40 492.690   8
  -1  -1  10 2714.48 435.122   3
  -1  -1   9 763.889 234.245   3
  -1  -1   9 976.245 237.113   8
   1   1  -8 14464.4 855.715   8
   1   1  -8 14082.9 833.895   5
  -1  -1   8 15346.1 924.095   8
   1   1  -7 263.208 110.510   8
  -1  -1   7 364.902 131.632   8
   1   1  -7 198.688 73.3839   5
  -1  -1   6 22226.3 1003.91   8
   1   1  -6 20633.9 921.448   5
   1   1  -6 21841.9 966.110   8
   1   1  -5 1105.78 179.793   8
  -1  -1   5 1090.77 186.171   8
  -1  -1   4 2935.05 284.878   8
   1   1  -4 3130.68 287.011   8
   1   1  -3 12541.5 575.682   8
  -1  -1   3 11584.1 555.689   8
  -1  -1   3 11100.0 517.148   4
  -1  -1   2 7708.94 362.501   4
   1   1  -2 8134.47 386.538   4
  -1  -1   1 31334.9 891.331   4
   1   1  -1 31253.0 908.714   4
   1   1   0 25658.7 939.948   5
   1   1   0 29048.2 882.766   4
  -1  -1   0 25300.9 983.166   5
  -1  -1   0 29673.1 893.291   4
  -1  -1  -1 4644.15 370.212   5
   1   1   1 5750.98 386.200   4
  -1  -1  -1 4779.21 348.062   4
   1   1   1 4825.89 369.817   5
   1   1   2 115.519 52.5109   4
  -1  -1  -2 69.9112 62.5056   3
   1   1   2 84.0673 64.5237   5
  -1  -1  -2 12.2263 50.0621   5
   1   1   3 198709. 4910.18   5
  -1  -1  -3 201568. 4739.61   7
   1   1   4 1270.98 254.106   3
  -1  -1  -4 1132.40 203.611   5
   1   1   4 1284.17 229.443   5
  -1  -1  -4 1116.33 227.713   7
  -1  -1  -4 1369.47 288.416   3
  -1  -1  -5 18321.4 1182.13   3
   1   1   5 13111.5 705.813   7
  -1  -1  -5 14044.6 854.202   5
   1   1   5 16095.1 930.137   5
   1   1   5 15419.4 1003.98   3
   1   1   6 26034.9 1285.80   5
   1   1   6 20452.0 981.683   7
   1   1   6 22905.8 1306.43   3
   1   1   7 1026.70 258.021   5
   1   1   7 939.238 200.066   7
   1   1   7 682.270 203.527   3
   1   1   8 16213.9 1050.73   8
   1   1   8 16665.4 1123.73   5
   1   1   8 13450.2 1066.82   3
   1   1   8 11665.5 801.591   7
   1   1   9 115.941 132.051   3
   1   1   9 359.993 172.500   8
   1   1   9 441.858 231.736   5
   1   1   9 309.200 142.122   7
   1   1  10 3044.73 547.775   3
   1   1  10 3878.76 553.437   8
   1   1  10 4440.73 636.228   5
   1   1  11 5206.98 733.540   3
   1   1  11 7360.14 851.851   5
   1   1  11 6746.55 766.876   8
   1   1  12 272.154 169.894   8
   1   1  12 181.777 147.354   3
   1   1  12 379.913 266.229   5
   1   1  13 9690.74 1006.07   8
   1   1  13 9452.02 1047.55   3
   1   1  13 11000.0 1158.55   5
   1   1  14 372.345 188.166   3
   1   1  14 467.061 249.796   8
   1   1  14 472.082 311.302   5
  -1  -1 -14 481.390 319.060   6
   1   1  15 3068.91 608.678   8
   1   1  15 2731.94 576.676   5
  -1  -1 -15 1268.18 580.540   6
   1   1  15 2380.59 559.035   3
   1   1  16 1679.19 480.604   8
   1   1  16 1321.66 444.569   3
   1   1  16 2234.37 610.334   5
  -1  -1 -16 977.641 662.212   6
   1   1  17 473.338 293.286   5
   1   1  17 370.049 304.858   3
   1   1  17 451.904 210.589   8
   1   1  18 2405.40 602.107   8
   1   1  18 3212.37 750.864   5
   1   1  19-93.7327 167.251   5
   1   1  19 518.892 334.317   8
   1   1  20 1473.72 532.500   5
   1   1  20 972.065 391.321   8
   1   1  21 1938.90 607.338   8
   1   1  21 2191.97 702.309   5
   1   1  22-240.142 235.588   8
   1   1  23 611.674 410.555   8
   1   1  24 916.318 506.215   8
  -1  -2  27 576.334 300.547   8
  -1  -2  26 577.180 407.179   8
  -1  -2  25 172.332 128.959   8
  -1  -2  24 1184.56 429.045   3
  -1  -2  24 1063.45 523.494   8
  -1  -2  23 139.635 246.040   3
  -1  -2  23 345.312 275.422   8
  -1  -2  22 478.918 271.501   3
  -1  -2  22 580.428 372.075   8
  -1  -2  21 1245.79 421.761   8
  -1  -2  21 516.421 245.407   3
  -1  -2  20 104.158 187.082   8
  -1  -2  20-63.6972 250.526   3
  -1  -2  19 2319.71 521.210   3
  -1  -2  19 3105.78 639.550   8
  -1  -2  18 8797.56 1073.11   8
  -1  -2  18 6639.34 891.595   3
  -1  -2  17 689.628 289.797   3
  -1  -2  17 1266.70 427.450   8
  -1  -2  16 5185.08 766.061   8
  -1  -2  16 3500.41 613.751   3
  -1  -2  15 1769.72 431.106   8
  -1  -2  15 1143.47 341.164   3
  -1  -2  14 2414.50 499.808   8
  -1  -2  14 2435.27 464.860   3
  -1  -2  13 4595.66 629.074   3
  -1  -2  13 6353.83 767.661   8
  -1  -2  12 542.154 203.861   8
  -1  -2  12 679.683 215.035   3
  -1  -2  11 8103.82 761.892   3
  -1  -2  11 9037.78 821.320   8
  -1  -2  10 2175.81 364.322   3
  -1  -2  10 2477.10 399.727   8
  -1  -2   9 51.0829 90.1874   8
  -1  -2   8 17437.5 1011.45   8
   1   2  -8 16604.6 919.201   5
  -1  -2   7 701.223 177.219   8
   1   2  -7 561.981 160.024   8
   1   2  -6 929.169 200.652   8
  -1  -2   6 899.030 190.121   8
  -1  -2   5 1039.74 202.741   8
   1   2  -5 1159.80 204.355   8
  -1  -2   4 14554.6 650.663   4
   1   2  -4 16592.9 782.466   8
  -1  -2   4 15538.3 757.833   8
  -1  -2   3 16524.3 595.442   1
   1   2  -3 17058.0 684.349   4
   1   2  -3 19808.0 659.562   1
   1   2  -3 19102.7 821.488   8
  -1  -2   3 16120.5 630.594   4
   1   2  -2 2986.67 199.966   1
   1   2  -2 2372.02 202.435   4
  -1  -2   2 2712.58 204.453   4
  -1  -2   1 738.268 114.459   4
  -1  -2   1 500.304 214.892   2
   1   2  -1 530.760 241.422   2
   1   2  -1 652.640 116.625   4
  -1  -2   0 1023.55 206.365   4
  -1  -2   0 585.857 173.508   5
  -1  -2   0 482.323 136.068   2
   1   2   0 631.629 192.268   2
   1   2   0 529.847 156.059   5
   1   2   0 555.040 108.739   4
  -1  -2  -1 642.948 210.995   3
  -1  -2  -1 433.135 142.526   4
  -1  -2  -1 328.188 112.213   5
   1   2   1 490.338 169.707   5
   1   2   1 406.296 129.950   4
   1   2   1 444.982 123.964   2
   1   2   2 2292.26 263.521   4
   1   2   2 2345.98 325.399   5
  -1  -2  -2 2261.91 327.785   5
  -1  -2  -2 2724.46 394.703   3
  -1  -2  -3 27144.6 976.491   7
   1   2   3 24160.3 1286.58   3
  -1  -2  -3 27682.0 1441.75   3
  -1  -2  -3 25248.6 1231.37   5
   1   2   3 24090.3 1202.51   5
  -1  -2  -4 3742.24 534.357   3
  -1  -2  -4 3142.02 354.750   7
   1   2   4 2608.94 403.947   3
  -1  -2  -4 2922.75 404.824   5
   1   2   4 3159.07 416.031   5
   1   2   5 14560.5 967.710   5
   1   2   5 12222.3 959.173   3
   1   2   6 7808.60 735.775   5
   1   2   6 6219.97 694.044   3
   1   2   7-155.016 125.635   3
   1   2   7-56.1602 67.2690   7
  -1  -2  -7 94.1222 179.990   6
   1   2   7 86.8219 142.031   5
   1   2   8 23396.7 1101.20   7
   1   2   8 28102.1 1647.85   3
  -1  -2  -8 26330.6 1876.82   6
   1   2   9 115.522 79.0940   7
  -1  -2  -9 37.4778 228.442   6
   1   2   9 193.054 151.356   3
   1   2   9 62.2268 92.6999   5
   1   2   9-66.7632 126.056   8
   1   2  10 2597.53 364.747   7
   1   2  10 3494.61 534.710   8
  -1  -2 -10 3384.44 754.809   6
   1   2  10 4806.87 662.522   5
   1   2  10 3006.32 549.309   3
   1   2  11 5162.00 723.583   5
   1   2  11 4897.18 656.895   8
   1   2  11 3927.29 662.864   3
  -1  -2 -11 3406.19 798.806   6
   1   2  12 39.1329 106.338   8
   1   2  12 113.134 175.657   5
   1   2  12 287.838 296.351   3
  -1  -2 -12-426.837 478.467   6
   1   2  13 4197.82 708.583   3
   1   2  13 5339.00 800.506   5
  -1  -2 -13 3720.80 992.041   6
   1   2  13 5821.58 793.879   8
   1   2  14 1022.01 356.196   3
  -1  -2 -14 917.486 671.411   6
   1   2  14 1750.14 463.006   8
   1   2  14 1742.99 476.970   5
   1   2  15 2933.57 642.958   5
   1   2  15 2104.21 558.057   3
   1   2  15 2853.93 581.425   8
   1   2  16 3676.94 737.910   5
   1   2  16 2547.22 625.040   3
   1   2  16 3819.10 731.071   8
   1   2  17 50.9732 201.830   8
   1   2  17 261.464 230.975   5
   1   2  18 1524.88 498.035   5
   1   2  18 1425.54 470.598   8
   1   2  19 259.790 223.164   5
   1   2  19 179.258 211.495   8
   1   2  20 42.4094 99.6805   8
   1   2  20 654.188 411.513   5
   1   2  21 2286.68 688.060   5
   1   2  21 1555.84 515.211   8
   1   2  22 536.115 343.864   8
   1   2  22 941.511 490.084   5
  -1  -3  27 480.555 328.339   8
  -1  -3  26 1014.05 510.634   8
  -1  -3  25 189.727 301.129   8
  -1  -3  24 2026.14 688.607   8
  -1  -3  23 528.500 292.745   3
  -1  -3  23 506.108 349.941   8
  -1  -3  22-83.4837 200.210   8
  -1  -3  22-90.2383 193.653   3
  -1  -3  21 4466.28 776.766   3
  -1  -3  21 7963.42 1137.41   8
  -1  -3  20 379.469 220.751   3
  -1  -3  20 182.420 128.038   8
  -1  -3  19 4166.16 699.354   3
  -1  -3  19 5851.25 900.647   8
  -1  -3  18 3233.28 607.900   3
  -1  -3  18 4676.75 778.502   8
  -1  -3  17 3802.94 648.798   3
  -1  -3  17 4949.96 768.384   8
  -1  -3  16 3829.01 598.117   3
  -1  -3  16 4252.39 696.978   8
  -1  -3  15 4808.90 722.214   8
  -1  -3  15 4306.55 603.434   3
  -1  -3  14 2551.71 494.364   8
  -1  -3  14 2158.61 429.061   3
  -1  -3  13 7869.51 856.434   8
  -1  -3  13 6661.89 744.067   3
  -1  -3  12 7446.23 774.274   8
  -1  -3  12 5929.42 673.202   3
  -1  -3  11 15139.5 1005.92   3
  -1  -3  11 16754.6 1141.57   8
  -1  -3  10 4743.78 563.833   8
  -1  -3   9 671.334 227.464   8
  -1  -3   8 3440.37 436.823   8
   1   3  -7 293.675 133.384   8
  -1  -3   7 214.473 94.9906   8
   1   3  -6 7176.34 576.269   8
  -1  -3   6 6567.34 553.161   8
  -1  -3   6 6035.93 452.670   4
  -1  -3   5 36112.6 1393.07   8
  -1  -3   5 35851.2 1176.81   1
  -1  -3   5 32100.6 1169.20   4
   1   3  -5 39378.3 1447.78   8
   1   3  -4 9031.85 480.181   1
   1   3  -4 8934.40 609.768   8
   1   3  -4 8344.37 484.099   4
  -1  -3   4 7831.86 436.096   1
  -1  -3   4 7418.76 424.507   4
   1   3  -3 49418.1 1395.38   1
  -1  -3   3 46352.7 1322.13   4
   1   3  -3 47539.6 1384.77   4
   1   3  -2 3765.43 281.584   4
   1   3  -2 3348.90 652.033   2
  -1  -3   2 3320.39 261.024   4
  -1  -3   2 2570.15 629.751   2
  -1  -3   1 16150.4 705.020   4
   1   3  -1 15405.4 673.125   4
  -1  -3   1 12421.4 1025.69   2
   1   3  -1 11133.1 1137.75   2
  -1  -3   0 294.123 161.326   3
   1   3   0 51.7804 57.6874   5
  -1  -3   0-44.4531 98.2858   2
   1   3   0 241.323 173.038   2
   1   3   0 254.610 112.650   4
  -1  -3   0 174.538 117.383   4
   1   3   1 253.400 82.2468   4
   1   3   1 328.357 142.705   5
   1   3   1 161.916 96.7838   2
  -1  -3  -1 185.617 131.763   4
  -1  -3  -1 163.972 93.8766   3
  -1  -3  -1 220.793 108.518   5
  -1  -3  -2 203.506 147.536   3
   1   3   2 36.7554 57.2599   5
   1   3   2 249.135 108.844   4
   1   3   2 161.875 87.7803   2
  -1  -3  -2 202.058 134.561   5
   1   3   2 104.458 45.2659   9
   1   3   3 8808.01 779.710   3
  -1  -3  -3 10567.9 951.866   3
  -1  -3  -3 8428.22 779.605   5
   1   3   3 7796.38 684.621   5
   1   3   3 6548.47 511.650   4
  -1  -3  -4-64.8947 84.3273   7
   1   3   4-163.451 187.927   3
   1   3   4-61.8092 116.059   5
   1   3   5 10772.1 931.864   3
   1   3   5 12396.7 954.334   5
   1   3   6 4590.96 608.493   3
   1   3   6 6570.84 718.008   5
   1   3   7 4263.62 601.224   3
   1   3   7 4418.47 606.810   5
   1   3   8 8473.93 916.787   3
   1   3   8 10452.2 983.892   5
   1   3   9 2737.33 506.145   5
   1   3   9 2248.73 470.915   3
   1   3  10 3806.64 599.416   5
   1   3  10 3306.15 541.096   8
   1   3  10 2605.08 533.695   3
   1   3  11 11055.4 1133.04   5
   1   3  11 11130.4 1033.37   8
   1   3  12 303.188 217.861   5
   1   3  12-29.4258 151.106   8
   1   3  12 140.348 106.821   3
   1   3  13 1751.12 458.421   8
   1   3  13 1261.44 396.810   3
   1   3  13 1813.55 507.122   5
   1   3  14 4383.72 720.158   8
   1   3  14 5263.99 865.090   5
   1   3  14 3242.92 666.197   3
   1   3  15 517.176 261.660   5
   1   3  15 154.894 146.589   3
   1   3  15 96.2607 125.649   8
   1   3  16 3776.38 717.486   8
   1   3  16 4761.47 861.518   5
   1   3  17 111.366 100.650   8
   1   3  17 104.725 119.726   5
   1   3  18 747.868 368.508   5
   1   3  18 763.857 318.045   8
   1   3  19 756.931 338.456   5
   1   3  19 1100.60 444.851   8
   1   3  20 374.736 229.156   8
   1   3  20 349.438 305.010   5
   1   3  21 1094.25 518.067   5
   1   3  21 581.188 363.496   8
   1   3  22 916.936 444.596   5
  -1  -4  27 449.293 424.775   8
  -1  -4  26 1472.25 606.355   8
  -1  -4  25 1190.46 502.998   8
  -1  -4  24 3434.86 857.319   8
  -1  -4  23 3741.67 844.413   8
  -1  -4  22-112.615 221.036   8
  -1  -4  22 166.790 108.248   3
  -1  -4  21 7087.24 946.332   3
  -1  -4  21 8351.46 1192.52   8
  -1  -4  20 4292.29 693.355   3
  -1  -4  20 4427.95 818.978   8
  -1  -4  19 1218.09 424.945   8
  -1  -4  19 1649.07 409.900   3
  -1  -4  18 3055.69 550.010   3
  -1  -4  18 3373.33 689.445   8
  -1  -4  17 1106.37 335.207   8
  -1  -4  17 1220.61 355.153   3
  -1  -4  16 1684.06 447.130   8
  -1  -4  16 1341.57 345.827   3
  -1  -4  15 11027.0 1078.80   8
  -1  -4  15 10386.8 953.687   3
  -1  -4  14 174.331 138.691   8
  -1  -4  14 137.628 158.925   3
  -1  -4  13 8754.89 889.346   8
  -1  -4  13 7486.08 743.407   3
  -1  -4  12 7871.25 712.090   3
  -1  -4  12 8323.89 834.804   8
  -1  -4  11 2510.35 415.198   8
  -1  -4  10 3903.55 527.333   8
  -1  -4   9 4325.88 534.942   8
  -1  -4   8 3263.84 440.160   8
  -1  -4   8 3737.98 423.522   1
  -1  -4   7 13207.2 742.106   4
  -1  -4   7 14603.3 919.502   8
  -1  -4   7 15136.5 779.816   1
  -1  -4   6 1082.27 243.821   8
  -1  -4   6 963.407 178.231   1
   1   4  -6 1406.67 268.018   8
  -1  -4   6 867.211 159.276   4
   1   4  -5 10852.1 618.769   1
  -1  -4   5 9525.84 547.096   1
   1   4  -5 10217.5 580.904   4
   1   4  -5 11049.7 742.917   8
  -1  -4   5 9265.43 506.033   4
   1   4  -4 3159.16 385.889   8
  -1  -4   4 2841.87 247.697   4
   1   4  -4 3220.93 308.772   1
  -1  -4   4 3104.59 823.781   2
   1   4  -4 3058.49 282.861   4
  -1  -4   3 1568.10 441.929   2
   1   4  -3 1901.40 209.467   4
   1   4  -3 1575.44 217.911   1
   1   4  -3 1184.40 450.005   2
  -1  -4   3 1703.89 193.966   4
   1   4  -2 151.352 250.704   2
   1   4  -2 174.883 52.8958   4
  -1  -4   2 95.3378 71.0800   4
  -1  -4   2-80.2066 283.576   2
   1   4  -1 2912.54 289.975   4
   1   4  -1 1531.71 295.070   5
   1   4  -1 2842.12 596.748   2
  -1  -4   1 2196.89 443.211   2
  -1  -4   1 3786.64 480.869   3
  -1  -4   1 5037.57 516.812   4
  -1  -4   0 26627.2 1124.42   4
  -1  -4   0 31317.8 1538.92   3
   1   4   0 19279.9 1172.11   5
  -1  -4   0 17829.5 1156.77   2
   1   4   0 21000.5 1557.71   2
   1   4   0 30671.5 1184.18   4
  -1  -4  -1 2257.58 454.561   5
   1   4   1 1576.18 319.378   2
   1   4   1 2262.61 374.069   5
   1   4   1 3345.74 382.954   4
  -1  -4  -1 2909.64 482.604   3
   1   4   2 356.215 100.019   9
   1   4   2 240.924 130.674   2
   1   4   2 347.298 149.314   5
   1   4   2 471.807 161.901   4
   1   4   3 15971.4 1076.67   5
   1   4   3 17289.3 1177.52   3
   1   4   4 1558.88 328.309   5
   1   4   4 1509.49 345.434   3
   1   4   5 1588.78 350.965   5
   1   4   5 1330.21 333.759   3
   1   4   6 19665.2 1398.83   3
   1   4   6 22977.6 1450.72   5
   1   4   7 3728.39 619.621   3
   1   4   7 4036.93 606.305   5
   1   4   8 13143.7 1159.19   3
  -1  -4  -8 10875.3 450.815   9
   1   4   9 2792.18 542.693   3
  -1  -4  -9 2299.03 203.578   9
   1   4  10 260.891 185.613   5
   1   4  10 49.1277 116.355   3
  -1  -4 -10 36.5653 21.4742   9
   1   4  11 3639.96 592.250   8
   1   4  11 3832.06 691.081   5
   1   4  11 2936.35 598.000   3
   1   4  12 927.522 354.170   5
   1   4  12 605.516 310.030   3
   1   4  12 848.764 320.808   8
   1   4  13 906.992 329.859   8
   1   4  13 849.331 343.847   3
   1   4  13 1608.61 482.820   5
   1   4  14 7084.46 1047.58   5
   1   4  14 6317.25 875.818   8
   1   4  14 4310.43 813.527   3
   1   4  15 31.0482 102.223   8
   1   4  15-23.2242 168.064   5
   1   4  16 1563.77 537.107   5
   1   4  16 1733.61 523.800   8
   1   4  17-547.271 377.145   5
   1   4  17 96.5229 106.303   8
   1   4  18 775.373 361.299   8
   1   4  18 684.078 333.758   5
   1   4  19 873.842 452.104   5
   1   4  19 819.950 419.828   8
   1   4  20 49.7412 257.038   5
   1   4  21 348.697 272.839   5
   1   4  22 1312.64 555.781   5
  -1  -5  27-35.0554 169.542   8
  -1  -5  26 1115.87 483.686   8
  -1  -5  25 1549.83 594.107   8
  -1  -5  24 509.496 259.080   8
  -1  -5  23 2345.64 660.118   8
  -1  -5  22 26.5236 131.371   8
  -1  -5  21 3689.87 669.358   3
  -1  -5  21 3661.92 748.742   8
  -1  -5  20 1779.38 511.575   8
  -1  -5  20 2194.58 498.329   3
  -1  -5  19 1421.39 376.545   3
  -1  -5  19 1072.14 405.169   8
  -1  -5  18 6738.55 968.175   8
  -1  -5  18 6170.39 782.303   3
  -1  -5  17 728.259 301.073   8
  -1  -5  17 837.765 277.044   3
  -1  -5  16 3086.69 515.352   3
  -1  -5  16 3101.49 580.710   8
  -1  -5  15 13047.6 1033.60   3
  -1  -5  15 12927.5 1194.72   8
  -1  -5  14 155.422 85.1843   8
  -1  -5  14-50.2830 148.305   3
  -1  -5  13 15146.8 1217.92   8
  -1  -5  13 14950.1 1001.24   3
  -1  -5  12 7264.13 805.561   8
  -1  -5  11 501.408 212.505   8
  -1  -5  10 6100.95 688.480   8
  -1  -5   9 15261.9 1059.93   8
  -1  -5   9 14273.5 850.096   4
  -1  -5   8 536.388 199.474   8
  -1  -5   8 295.584 111.730   4
  -1  -5   8 188.032 93.8912   1
  -1  -5   7 2838.15 320.497   1
  -1  -5   7 2446.57 378.861   8
  -1  -5   7 2333.68 275.928   4
   1   5  -6 316.182 109.719   1
  -1  -5   6-103.781 277.222   2
  -1  -5   6 348.406 102.754   1
  -1  -5   6 206.748 67.0751   4
   1   5  -6 349.716 104.662   4
   1   5  -5 5851.86 432.540   4
   1   5  -5 5925.12 578.097   8
  -1  -5   5 4296.00 838.364   2
  -1  -5   5 5138.14 367.064   4
   1   5  -5 5957.34 473.884   1
  -1  -5   4 634.808 381.864   2
  -1  -5   4 933.533 164.341   4
   1   5  -4 958.402 196.617   1
   1   5  -4 909.586 164.241   4
   1   5  -3 2050.15 634.877   2
  -1  -5   3 2049.22 618.823   2
   1   5  -3 2309.36 256.156   4
  -1  -5   3 2171.52 236.958   4
  -1  -5   2 6469.22 919.009   2
  -1  -5   2 10653.7 690.447   4
  -1  -5   2 10221.9 842.324   3
   1   5  -2 5098.69 1048.82   2
   1   5  -2 8473.74 546.471   4
  -1  -5   1 7826.83 589.597   4
   1   5  -1 6715.83 489.562   4
   1   5  -1 6648.19 1024.21   2
   1   5  -1 4548.97 564.487   5
  -1  -5   1 4887.08 678.493   2
  -1  -5   1 8481.37 783.309   3
   1   5   0 1046.16 267.197   5
   1   5   0 1539.94 256.508   4
  -1  -5   0 1615.72 386.355   3
  -1  -5   0 1340.99 254.813   4
   1   5   0 734.844 312.903   2
  -1  -5   0 1028.41 247.017   2
   1   5   1 626.704 193.353   4
   1   5   1 470.754 230.969   2
   1   5   1 302.467 143.840   5
   1   5   2 320.889 145.387   5
   1   5   2 327.073 133.941   2
   1   5   2 437.147 128.577   9
   1   5   3 6880.57 731.955   5
   1   5   4 2654.13 474.755   5
   1   5   4 2426.49 455.961   3
   1   5   5 4331.31 714.752   6
   1   5   5 4917.43 671.291   5
   1   5   5 4775.73 666.074   3
   1   5   6 10079.7 1017.61   3
   1   5   6 12136.8 1078.86   5
   1   5   7 960.191 328.544   5
   1   5   7 650.822 234.124   3
   1   5   8 5987.83 809.710   3
   1   5   8 8604.65 961.307   5
   1   5   9 3832.97 653.543   5
   1   5   9 2663.25 574.273   3
   1   5  10 170.419 215.091   5
   1   5  10 94.3282 166.089   3
   1   5  11 3330.46 617.505   5
   1   5  11 3310.56 580.377   8
   1   5  11 2335.16 575.883   3
   1   5  12 508.886 208.869   3
   1   5  12 887.626 369.064   5
   1   5  12 614.300 206.237   8
   1   5  13 964.630 325.063   8
   1   5  13 1593.93 503.588   5
   1   5  14 8572.99 1038.43   8
   1   5  14 9513.38 1234.40   5
   1   5  15 155.071 198.994   8
   1   5  15 82.1992 208.286   5
   1   5  16 1924.27 596.987   5
   1   5  16 1297.78 450.891   8
   1   5  17 996.451 337.726   8
   1   5  17 1400.22 536.198   5
   1   5  18 360.839 304.697   5
   1   5  19 3439.60 908.753   5
   1   5  20-209.233 306.261   5
   1   5  21 408.790 315.659   5
  -1  -6  27 89.0524 231.836   8
  -1  -6  26 825.517 427.790   8
  -1  -6  25 1453.24 512.640   8
  -1  -6  24 254.279 236.043   8
  -1  -6  23 1656.66 570.348   8
  -1  -6  22 290.478 175.998   8
  -1  -6  21 3007.21 723.444   8
  -1  -6  20 780.788 255.388   3
  -1  -6  20 1103.81 409.144   8
  -1  -6  19 209.384 155.895   3
  -1  -6  19-62.8743 149.990   8
  -1  -6  18 4589.99 622.452   3
  -1  -6  18 4789.50 802.515   8
  -1  -6  17 3465.11 652.324   8
  -1  -6  17 3003.63 488.837   3
  -1  -6  16 4354.01 735.961   8
  -1  -6  16 4694.50 596.505   3
  -1  -6  15 11357.2 894.820   3
  -1  -6  15 11794.6 1159.59   8
  -1  -6  14 502.299 203.101   3
  -1  -6  14 457.272 233.015   8
  -1  -6  13 5282.91 717.696   8
  -1  -6  12 21663.6 1445.51   8
  -1  -6  12 19882.0 1170.57   4
  -1  -6  11 3538.01 434.553   4
  -1  -6  11 3517.72 536.731   8
  -1  -6  10 5536.99 661.047   8
  -1  -6  10 5066.35 491.071   4
  -1  -6   9 2460.60 320.235   4
  -1  -6   9 2642.26 437.435   8
  -1  -6   8 1317.41 211.212   4
  -1  -6   8 1731.53 714.652   2
  -1  -6   7 7796.26 500.852   4
  -1  -6   7 7771.30 579.975   1
  -1  -6   7 7162.60 1311.81   2
   1   6  -7 9614.91 705.527   1
   1   6  -6 118.301 152.528   1
   1   6  -6 92.4127 90.6126   4
  -1  -6   6 71.1215 35.4182   4
   1   6  -5 2830.31 350.315   1
  -1  -6   5 3530.97 826.667   2
  -1  -6   5 2777.94 278.702   4
   1   6  -5 2725.36 294.656   4
   1   6  -4 13756.1 828.943   1
  -1  -6   4 13114.5 1563.20   2
  -1  -6   4 12571.0 646.277   4
   1   6  -4 13694.3 699.913   4
  -1  -6   3 216.234 172.536   3
  -1  -6   3 214.896 121.724   4
   1   6  -3-46.9503 67.5834   4
  -1  -6   3-106.338 267.364   2
  -1  -6   2 12924.4 1030.01   3
  -1  -6   2 13350.0 852.265   4
  -1  -6   2 7794.83 1015.49   2
   1   6  -2 10359.4 654.432   4
   1   6  -2 8356.48 1331.96   2
  -1  -6   1-101.111 177.530   2
   1   6  -1 23.3068 71.3731   4
   1   6  -1 145.231 230.876   2
   1   6  -1 35.5701 106.564   5
  -1  -6   1 76.2513 108.649   4
   1   6   0 1602.91 277.421   4
  -1  -6   0 1277.89 319.942   2
   1   6   0 941.991 273.153   5
   1   6   1 121.703 160.565   5
   1   6   2 431.381 140.724   9
   1   6   2 280.274 197.533   5
   1   6   3 3741.82 571.439   5
   1   6   4 1521.08 393.741   5
   1   6   5 404.137 205.289   5
   1   6   5 623.518 259.887   3
   1   6   6 3188.96 561.066   5
   1   6   6 1807.90 531.761   6
   1   6   6 2861.22 553.506   3
   1   6   7 1770.23 475.758   5
   1   6   7 1448.92 393.272   3
   1   6   8 4100.85 689.785   3
   1   6   8 6325.49 849.468   5
   1   6   9 3821.97 700.308   5
   1   6   9 3301.31 650.684   3
   1   6  10 887.532 368.837   3
   1   6  10 813.255 327.703   5
   1   6  11 6859.81 979.565   5
   1   6  12 6849.07 881.224   8
   1   6  12 8282.33 1106.26   5
   1   6  13 207.803 181.959   5
   1   6  13-81.1347 129.871   8
   1   6  14 6670.03 1076.25   5
   1   6  14 6066.17 887.688   8
   1   6  15 460.140 218.672   8
   1   6  15 851.199 415.144   5
   1   6  16 1724.30 490.942   8
   1   6  16 2827.29 740.087   5
   1   6  17 3436.78 803.004   5
   1   6  18 216.448 405.283   5
   1   6  19 2504.49 755.587   5
   1   6  20 559.662 487.390   5
  -1  -7  27 100.241 205.524   8
  -1  -7  26 1437.02 593.142   8
  -1  -7  25 607.138 302.565   8
  -1  -7  24 192.009 279.789   8
  -1  -7  23 1522.60 545.853   8
  -1  -7  22 67.5973 166.747   8
  -1  -7  21 373.367 303.192   8
  -1  -7  20 3031.95 695.235   8
  -1  -7  19 975.237 384.146   8
  -1  -7  19 595.846 210.580   3
  -1  -7  18 3910.56 754.667   8
  -1  -7  18 5048.76 616.979   3
  -1  -7  17 1153.20 376.330   8
  -1  -7  17 1040.66 272.312   3
  -1  -7  16 1262.42 284.418   3
  -1  -7  16 1104.26 385.728   8
  -1  -7  15 7424.87 666.623   3
  -1  -7  15 7346.85 909.352   8
  -1  -7  14 3925.88 544.250   4
  -1  -7  14 4030.50 463.322   3
  -1  -7  14 4224.01 679.658   8
  -1  -7  13 4860.87 561.553   4
  -1  -7  13 4698.82 681.390   8
  -1  -7  12 11875.2 845.243   4
  -1  -7  12 11394.7 1057.48   8
  -1  -7  11 409.175 217.116   8
  -1  -7  11 551.224 173.713   4
  -1  -7  10 6168.97 717.402   8
  -1  -7  10 5884.23 514.836   4
  -1  -7   9 18085.6 2386.04   2
  -1  -7   9 16278.6 834.042   4
   1   7  -8 1711.67 333.882   1
  -1  -7   8 429.744 468.470   2
  -1  -7   8 1256.22 204.991   4
   1   7  -7 19256.9 951.484   4
  -1  -7   7 16807.7 795.866   4
  -1  -7   7 16520.2 2116.18   2
   1   7  -7 19491.4 1099.78   1
   1   7  -6 7904.50 560.180   4
  -1  -7   6 7594.39 497.677   4
   1   7  -6 8642.78 705.249   1
  -1  -7   6 6197.22 1253.55   2
  -1  -7   5 12738.2 1744.50   2
   1   7  -5 15794.7 802.125   4
   1   7  -5 15626.3 971.000   1
  -1  -7   5 14571.0 736.496   4
  -1  -7   4 15633.7 1120.91   3
  -1  -7   4 13940.6 754.993   4
  -1  -7   4 10515.6 1435.71   2
   1   7  -4 12437.7 708.398   4
  -1  -7   3-177.997 164.009   2
  -1  -7   3-126.025 156.337   3
  -1  -7   3 8.83191 108.086   4
   1   7  -3-18.3796 53.3532   4
   1   7  -2 20377.3 990.839   4
  -1  -7   2 14360.1 1386.09   2
  -1  -7   2 21797.0 1103.28   4
   1   7  -2 11708.6 1038.20   5
  -1  -7   1 1381.47 284.595   4
  -1  -7   1 886.492 317.834   2
   1   7  -1 1264.72 247.036   4
   1   7  -1 988.394 310.004   5
   1   7   0 8322.26 870.860   5
  -1  -7   0 8293.56 893.821   2
   1   7   1 6368.12 760.253   5
   1   7   1 7654.20 627.195   9
   1   7   2 1850.38 414.182   5
   1   7   2 2083.37 324.136   9
   1   7   3 2964.94 514.728   5
   1   7   4 2606.40 513.964   5
   1   7   5 181.614 155.664   5
   1   7   6 2955.57 692.203   6
   1   7   6 5275.80 768.063   5
   1   7   7 5372.91 784.633   5
   1   7   8 430.271 233.827   5
   1   7   9 2908.44 613.221   5
   1   7  10-104.205 199.152   5
   1   7  11 1304.67 449.631   5
   1   7  12 4282.26 816.839   5
   1   7  12 3421.15 618.749   8
   1   7  13-108.671 152.162   5
   1   7  13 220.667 144.592   8
   1   7  14 2820.31 598.902   8
   1   7  14 3646.12 789.474   5
   1   7  15 59.8737 150.996   5
   1   7  16 1064.05 479.284   5
   1   7  17 2389.27 705.919   5
   1   7  18 392.421 146.495   5
   1   7  19 741.056 618.520   5
  -1  -8  27 1075.42 541.488   8
  -1  -8  26 1623.97 633.230   8
  -1  -8  25 2063.13 674.801   8
  -1  -8  24 122.989 200.299   8
  -1  -8  23 1433.28 504.613   8
  -1  -8  22 1496.87 508.478   8
  -1  -8  21 284.194 228.983   8
  -1  -8  20 1893.45 571.424   8
  -1  -8  19-106.746 273.312   8
  -1  -8  18 45.6752 175.493   8
  -1  -8  18 350.923 181.697   4
  -1  -8  17 1577.23 450.119   8
  -1  -8  17 1368.99 344.184   4
  -1  -8  17 1340.97 288.067   3
  -1  -8  16-124.445 136.824   8
  -1  -8  16 141.442 62.9448   3
  -1  -8  16 59.5923 88.1991   4
  -1  -8  15 8797.85 663.528   3
  -1  -8  15 8005.11 978.684   8
  -1  -8  15 7968.83 788.160   4
  -1  -8  14 2128.01 497.169   8
  -1  -8  14 1851.09 347.934   4
  -1  -8  13 12657.4 894.997   4
  -1  -8  13 13074.8 1184.24   8
  -1  -8  12 6088.08 570.089   4
  -1  -8  12 5987.73 748.186   8
  -1  -8  12 5959.04 1620.51   2
  -1  -8  11 1395.22 257.970   4
  -1  -8  11 1629.40 866.301   2
  -1  -8  10 5790.89 1351.10   2
  -1  -8  10 5904.15 494.845   4
  -1  -8   9 7952.24 1648.31   2
  -1  -8   9 9954.73 634.377   4
   1   8  -8 2947.85 433.205   1
  -1  -8   8 1952.42 729.402   2
  -1  -8   8 2383.32 280.551   4
   1   8  -7 27561.3 1227.57   4
   1   8  -7 29651.8 1487.98   1
  -1  -8   7 26057.9 1083.79   4
  -1  -8   7 25770.7 2751.13   2
  -1  -8   6 2470.22 782.907   2
   1   8  -6 3242.85 363.888   4
  -1  -8   6 3700.67 503.052   3
  -1  -8   6 3037.64 325.916   4
   1   8  -6 3209.41 463.021   1
  -1  -8   5 16781.8 861.208   4
   1   8  -5 17150.5 1091.50   1
  -1  -8   5 14595.7 1829.59   2
   1   8  -5 16047.9 849.174   4
  -1  -8   4 14713.0 1763.70   2
   1   8  -4 18343.0 958.307   4
  -1  -8   3 3403.41 434.253   4
   1   8  -3 3155.24 396.466   4
  -1  -8   3 2476.20 662.430   2
   1   8  -2 2534.23 489.368   5
  -1  -8   2 4249.57 498.860   4
  -1  -8   2 3385.24 686.270   2
   1   8  -1 13214.5 1147.53   5
  -1  -8   1 14147.5 1303.38   2
   1   8   0-5.96032 95.6281   5
   1   8   1 9715.83 969.181   5
   1   8   1 11115.9 823.269   9
   1   8   2 1698.99 412.859   5
   1   8   2 2108.97 352.091   9
   1   8   3 1537.04 382.322   5
   1   8   4 3945.45 655.349   5
   1   8   5-134.942 181.254   5
   1   8   6 4447.29 712.896   5
   1   8   7 104.649 149.380   5
   1   8   8 2279.01 573.704   5
   1   8   9 2369.53 593.524   5
   1   8  10 1389.34 463.016   5
   1   8  11 273.950 182.961   5
   1   8  12 2403.89 546.609   8
   1   8  12 2930.20 699.150   5
   1   8  13 38.0352 119.915   5
   1   8  14 1950.17 644.541   5
   1   8  15 602.720 370.910   5
   1   8  16 241.055 232.157   5
   1   8  17 1355.18 558.736   5
   1   8  18 188.729 280.834   5
  -1  -9  28 829.331 362.672   4
  -1  -9  27 902.548 453.900   4
  -1  -9  27 1093.48 571.178   8
  -1  -9  26 510.471 377.888   4
  -1  -9  26 523.353 456.522   8
  -1  -9  25 2310.77 624.462   4
  -1  -9  25 1278.72 477.511   8
  -1  -9  24 402.227 295.862   4
  -1  -9  24 97.6481 204.487   8
  -1  -9  23 1248.32 453.985   8
  -1  -9  23 1053.18 386.898   4
  -1  -9  22 2009.93 500.295   4
  -1  -9  22 1862.15 558.310   8
  -1  -9  21 15.2572 150.279   4
  -1  -9  21-17.6741 201.036   8
  -1  -9  20 1683.11 523.722   8
  -1  -9  20 1793.79 452.796   4
  -1  -9  19 1490.11 485.974   8
  -1  -9  19 1420.33 374.232   4
  -1  -9  18 1573.23 392.889   4
  -1  -9  18 1712.65 503.145   8
  -1  -9  17 7085.41 782.981   4
  -1  -9  17 7015.08 991.364   8
  -1  -9  16 388.133 194.677   4
  -1  -9  16 361.195 150.049   8
  -1  -9  16 259.122 89.8546   3
  -1  -9  15 4699.03 573.349   4
  -1  -9  15 4957.21 780.839   8
  -1  -9  15 4032.64 364.169   3
  -1  -9  14 328.390 573.921   2
  -1  -9  14 644.358 273.111   8
  -1  -9  14 1086.90 269.472   4
  -1  -9  13 1566.43 669.714   2
  -1  -9  13 1969.61 328.763   4
  -1  -9  12 2826.77 1068.31   2
  -1  -9  12 3095.02 386.938   4
  -1  -9  11 1068.43 215.393   4
  -1  -9  11 1354.52 844.594   2
  -1  -9  10 6324.74 511.594   4
  -1  -9  10 7786.96 1705.31   2
   1   9 -10 8770.87 851.421   1
   1   9  -9 21876.4 1357.30   1
  -1  -9   9 19911.7 958.058   4
  -1  -9   9 17552.4 2466.20   2
  -1  -9   8 777.076 202.974   3
  -1  -9   8 198.232 421.836   2
   1   9  -8 533.508 166.907   4
  -1  -9   8 519.593 123.627   4
   1   9  -8 335.783 158.234   1
   1   9  -7 31042.3 1343.47   4
   1   9  -7 34054.9 1715.47   1
  -1  -9   7 29959.7 3013.54   2
  -1  -9   7 28763.4 1193.26   4
  -1  -9   6 5742.19 497.029   4
   1   9  -6 5553.37 628.709   1
  -1  -9   6 5019.58 1136.45   2
   1   9  -6 5608.40 500.041   4
  -1  -9   6 6890.79 781.318   3
   1   9  -5-43.0738 87.9755   4
  -1  -9   5 106.681 215.966   2
  -1  -9   5 119.736 81.1021   4
   1   9  -5 32.8986 107.038   1
  -1  -9   4 11030.0 1452.28   2
  -1  -9   4 15647.3 994.334   4
  -1  -9   3 2754.58 679.908   2
  -1  -9   3 3828.28 489.886   4
  -1  -9   2 11085.1 1244.21   2
   1   9  -2 10288.6 1032.32   5
   1   9  -1 7241.42 879.331   5
  -1  -9   1 8495.58 1037.35   2
   1   9   0 143.213 156.367   5
   1   9   1 8112.25 909.064   5
   1   9   2 2984.29 546.811   5
   1   9   3 385.689 230.324   5
   1   9   4 2537.65 548.739   5
   1   9   5 823.274 328.956   5
   1   9   6 983.164 307.900   5
   1   9   7 8315.12 1061.02   5
   1   9   8 2223.74 552.948   5
   1   9   9 3329.70 682.542   5
   1   9  10 1292.34 418.601   5
   1   9  11 861.417 367.894   5
   1   9  12 1625.86 525.579   5
   1   9  13-77.2043 133.897   5
   1   9  14 890.659 435.365   5
   1   9  15 1252.92 506.895   5
   1   9  16 50.9993 146.397   5
  -1 -10  28 1974.37 621.766   4
  -1 -10  27 146.365 286.296   4
  -1 -10  26 153.845 117.740   8
  -1 -10  26-64.5373 192.666   4
  -1 -10  25 1482.30 598.962   8
  -1 -10  25 1821.01 502.822   4
  -1 -10  24 560.323 330.373   8
  -1 -10  24 214.140 223.818   4
  -1 -10  23 1382.60 425.235   4
  -1 -10  23 1798.19 636.813   8
  -1 -10  22 2300.98 520.012   4
  -1 -10  22 2698.70 708.549   8
  -1 -10  21 380.242 139.753   8
  -1 -10  21 250.318 110.863   4
  -1 -10  20 2866.66 676.378   8
  -1 -10  20 2924.08 564.586   4
  -1 -10  19 2035.82 564.879   8
  -1 -10  19 1196.98 341.374   4
  -1 -10  18 432.026 223.691   8
  -1 -10  18 103.184 137.837   4
  -1 -10  17 4205.65 786.556   8
  -1 -10  17 3569.47 1421.84   2
  -1 -10  17 4261.94 584.291   4
  -1 -10  16 1040.25 858.970   2
  -1 -10  16 529.777 234.875   8
  -1 -10  16 523.873 207.636   4
  -1 -10  15 1215.83 813.394   2
  -1 -10  15 1119.64 277.637   4
  -1 -10  14 2785.64 1019.84   2
  -1 -10  14 4187.98 483.198   4
  -1 -10  13 116.774 419.095   2
  -1 -10  13-58.3829 68.3186   4
  -1 -10  12 10143.7 701.255   4
  -1 -10  12 8408.23 543.869   3
  -1 -10  12 8307.50 1916.02   2
  -1 -10  11 3286.23 362.175   3
  -1 -10  11 2988.90 360.223   4
  -1 -10  11 2237.27 1052.40   2
   1  10 -11 3716.69 597.652   1
  -1 -10  10 4149.31 1225.99   2
  -1 -10  10 7039.32 621.387   3
   1  10 -10 7606.60 822.858   1
  -1 -10  10 6388.91 525.767   4
  -1 -10   9 17091.0 1098.11   3
  -1 -10   9 12555.8 2091.26   2
  -1 -10   9 13546.4 775.990   4
   1  10  -9 15083.3 1165.37   1
  -1 -10   8 1612.64 645.747   2
   1  10  -8 1531.91 384.459   1
  -1 -10   8 1388.69 237.653   4
  -1 -10   8 1885.90 373.746   3
  -1 -10   7 7686.44 596.541   4
   1  10  -7 8319.15 847.287   1
  -1 -10   7 6597.57 1364.18   2
   1  10  -6 2586.85 466.243   1
  -1 -10   6 2492.49 806.911   2
  -1 -10   6 3775.95 513.812   4
  -1 -10   5 1071.86 260.879   4
   1  10  -5 521.480 195.567   1
  -1 -10   5 543.777 400.770   2
  -1 -10   4 14807.1 982.437   4
  -1 -10   4 8848.72 1332.33   2
  -1 -10   3 2315.22 612.931   2
   1  10  -3 2174.04 493.422   5
   1  10  -2 3188.07 584.424   5
  -1 -10   2 2886.39 641.677   2
   1  10  -1 7977.65 929.158   5
  -1 -10   1 9271.76 1131.71   2
   1  10   0 1281.23 356.861   5
   1  10   1 5072.85 743.765   5
  -1 -10  -1 6261.45 596.825   7
   1  10   2 3382.79 631.408   5
   1  10   3 477.544 211.046   5
   1  10   4 3142.23 627.566   5
   1  10   5 876.811 340.186   5
   1  10   6 170.842 174.816   5
   1  10   7 5876.78 906.196   5
   1  10   8 316.583 270.308   5
   1  10   9 889.802 444.686   5
   1  10  10 955.614 414.495   5
   1  10  11 51.9804 105.705   5
   1  10  12 1667.04 558.819   5
   1  10  13 36.7381 162.834   5
   1  10  14 646.053 377.742   5
   1  10  15 1231.74 564.119   5
  -1 -11  27 1081.65 433.819   4
  -1 -11  26 165.627 193.526   8
  -1 -11  26 151.422 278.971   4
  -1 -11  25 1582.73 545.453   8
  -1 -11  25 1145.20 439.846   4
  -1 -11  24 1257.02 394.473   4
  -1 -11  24 1145.00 521.229   8
  -1 -11  23-12.9108 167.177   8
  -1 -11  23 152.155 90.8072   4
  -1 -11  22 3636.97 665.986   4
  -1 -11  22 2548.66 1270.22   2
  -1 -11  22 3556.57 822.926   8
  -1 -11  21 1114.16 1040.11   2
  -1 -11  21 448.720 275.294   8
  -1 -11  21 827.366 279.837   4
  -1 -11  20 3110.39 573.687   4
  -1 -11  20 2711.84 707.114   8
  -1 -11  20 2685.29 1447.30   2
  -1 -11  19 1139.91 894.476   2
  -1 -11  19 1678.34 514.812   8
  -1 -11  19 1395.10 338.732   4
  -1 -11  18 78.6476 510.825   2
  -1 -11  18 284.856 194.371   4
  -1 -11  17 3284.46 1365.55   2
  -1 -11  17 2709.91 450.099   4
  -1 -11  16 2030.85 396.989   4
  -1 -11  16 1932.02 973.675   2
  -1 -11  15 1298.05 860.231   2
  -1 -11  15 1644.44 308.290   4
  -1 -11  14 2498.99 364.456   4
  -1 -11  14 1852.82 984.921   2
  -1 -11  13 4.31349 70.0547   4
  -1 -11  13 681.466 816.505   2
   1  11 -12 1583.30 421.360   1
  -1 -11  12 1247.37 237.960   4
  -1 -11  12 822.085 691.900   2
  -1 -11  11 5016.58 515.657   3
  -1 -11  11 4229.93 1238.26   2
   1  11 -11 6036.96 787.330   1
  -1 -11  11 5035.33 472.814   4
   1  11 -10 1560.09 401.328   1
  -1 -11  10 1198.89 223.388   4
  -1 -11  10 1398.83 284.720   3
  -1 -11  10 1718.27 996.973   2
  -1 -11   9 6829.92 1547.53   2
  -1 -11   9 7385.65 577.530   4
   1  11  -9 7725.14 872.090   1
  -1 -11   9 8168.34 824.470   3
   1  11  -8 1262.09 354.256   1
  -1 -11   8 1235.07 260.228   4
  -1 -11   8 1359.51 661.353   2
  -1 -11   7 4926.18 650.385   4
   1  11  -7 3274.14 536.263   1
  -1 -11   7 2560.82 946.290   2
   1  11  -6 1713.47 398.792   1
  -1 -11   6 2029.27 375.148   4
  -1 -11   6 1212.92 589.529   2
   1  11  -5-64.7949 134.712   1
  -1 -11   5-270.411 347.443   2
  -1 -11   5-38.3297 123.402   4
   1  11  -4 4885.20 740.406   5
  -1 -11   4 5173.46 984.490   2
  -1 -11   3 3121.91 714.466   2
   1  11  -3 3012.43 576.392   5
  -1 -11   2-312.688 233.705   2
   1  11  -2-57.5386 161.875   5
   1  11  -1 8840.59 1010.76   5
   1  11   0 1075.96 365.813   5
   1  11   1 1096.63 355.001   5
   1  11   2 4550.89 726.333   5
   1  11   3 94.7305 112.066   5
   1  11   4 591.581 318.349   5
   1  11   5 3373.07 679.897   5
   1  11   6 1425.69 438.141   5
   1  11   7 2462.76 602.745   5
   1  11   8 252.275 228.976   5
   1  11   9 421.028 280.257   5
   1  11  10 1238.65 500.357   5
   1  11  11 194.015 242.472   5
   1  11  12 780.366 432.837   5
   1  11  13 240.178 138.448   5
   1  11  14 379.591 326.753   5
  -1 -12  26-930.528 1000.10   2
  -1 -12  25 1372.26 1320.67   2
  -1 -12  25 983.656 390.452   8
  -1 -12  24 41.8661 693.992   2
  -1 -12  24 756.786 345.703   8
  -1 -12  23 457.297 863.330   2
  -1 -12  23 120.746 137.980   4
  -1 -12  22 3390.41 616.699   4
  -1 -12  22 3573.07 1636.65   2
  -1 -12  21 514.296 223.437   4
  -1 -12  21 1180.90 897.971   2
  -1 -12  20 1805.40 406.175   4
  -1 -12  20 3009.30 1472.51   2
  -1 -12  19 4212.29 584.269   4
  -1 -12  19 3541.94 1444.73   2
  -1 -12  18 138.206 141.063   4
  -1 -12  18 46.4832 623.413   2
  -1 -12  17 3239.36 459.285   4
  -1 -12  17 3125.88 1320.86   2
  -1 -12  16 759.141 228.753   4
  -1 -12  16 2025.18 1175.87   2
  -1 -12  15 4.69238 57.0056   4
  -1 -12  15-139.241 659.139   2
  -1 -12  14-114.545 506.786   2
  -1 -12  14 1013.67 243.357   4
  -1 -12  13 1071.34 822.156   2
  -1 -12  13 124.521 106.987   4
   1  12 -12 251.853 220.534   1
  -1 -12  12 100.391 107.483   4
  -1 -12  11 2518.15 344.497   4
   1  12 -11 3600.96 629.623   1
  -1 -12  11 2280.86 984.058   2
  -1 -12  10 610.678 186.615   4
  -1 -12  10 862.448 371.057   2
   1  12 -10 1078.25 352.313   1
  -1 -12   9 3250.46 415.413   4
  -1 -12   9 2706.21 986.498   2
   1  12  -9 3338.48 628.748   1
  -1 -12   8 504.633 480.440   2
   1  12  -8-20.8673 97.4298   1
  -1 -12   8 556.185 278.350   4
  -1 -12   7 864.884 615.118   2
  -1 -12   7 2139.30 385.535   4
   1  12  -7 1850.17 438.102   1
  -1 -12   6 4007.85 521.220   4
  -1 -12   6 2049.63 785.994   2
   1  12  -6 4309.95 665.831   1
  -1 -12   5 202.236 335.904   2
   1  12  -5 944.449 329.050   1
  -1 -12   4 4622.81 938.716   2
   1  12  -4 3341.77 630.328   5
  -1 -12   3 2312.75 659.585   2
   1  12  -3 2390.22 528.809   5
   1  12  -2 77.0607 167.856   5
  -1 -12   2 362.658 302.575   2
   1  12  -1 6693.10 898.004   5
   1  12   0 1825.05 480.509   5
   1  12   1 1333.17 376.215   5
   1  12   2 1582.11 443.096   5
   1  12   3-49.2760 200.513   5
   1  12   4 1753.34 516.961   5
   1  12   5 4141.22 750.601   5
   1  12   6-96.7216 239.109   5
   1  12   7 3405.60 725.956   5
   1  12   8 354.052 231.061   5
   1  12   9-268.667 291.652   5
   1  12  10 781.726 378.422   5
   1  12  11-51.0944 176.820   5
   1  12  12 663.987 455.666   5
  -1 -13  25 1597.65 1380.97   2
  -1 -13  24 814.761 875.391   2
  -1 -13  23 935.818 770.842   2
  -1 -13  22 2304.84 1437.09   2
  -1 -13  21 899.102 1059.59   2
  -1 -13  20 580.959 744.141   2
  -1 -13  19 1274.66 916.156   2
  -1 -13  18 871.308 1029.19   2
  -1 -13  17-83.0425 705.111   2
  -1 -13  16 1372.47 276.153   4
  -1 -13  16 790.911 778.701   2
  -1 -13  15 996.582 712.975   2
  -1 -13  15 17.9814 46.4218   4
  -1 -13  14 2631.34 1155.15   2
  -1 -13  14 3031.29 383.767   4
   1  13 -13 6657.80 949.108   1
  -1 -13  13 4980.99 499.555   4
  -1 -13  13 3778.38 1320.59   2
   1  13 -12 7503.88 950.635   1
  -1 -13  12 6096.62 554.770   4
  -1 -13  12 5693.12 1511.38   2
  -1 -13  11 7830.66 1797.31   2
  -1 -13  11 8824.36 664.135   4
   1  13 -11 10423.4 1122.61   1
  -1 -13  10 1676.96 313.626   4
   1  13 -10 1884.82 487.672   1
  -1 -13  10 1826.60 860.128   2
  -1 -13   9 76.5958 93.6421   4
   1  13  -9-4.82175 165.687   1
  -1 -13   9 308.508 373.475   2
  -1 -13   8 1122.66 494.023   2
   1  13  -8 758.049 311.307   1
  -1 -13   8 857.619 251.396   4
   1  13  -7 24.0368 157.799   1
  -1 -13   7 491.792 360.739   2
  -1 -13   7 176.593 148.561   4
   1  13  -6 5496.31 803.634   1
  -1 -13   6 3781.59 929.174   2
   1  13  -5 1414.42 403.543   1
  -1 -13   5 647.022 330.586   2
   1  13  -5 596.460 144.726   5
  -1 -13   4 840.260 371.834   2
   1  13  -4 711.015 306.867   5
   1  13  -3 2364.02 551.398   5
  -1 -13   3 2856.99 702.876   2
   1  13  -2-78.6899 146.656   5
   1  13  -1 2275.30 538.523   5
   1  13   0 1247.62 401.148   5
   1  13   1 1594.65 443.359   5
   1  13   2 1023.17 378.334   5
   1  13   3 582.260 295.983   5
   1  13   4 515.470 275.465   5
   1  13   5 2542.81 612.396   5
   1  13   6 28.1242 128.553   5
   1  13   7 1674.38 527.007   5
   1  13   8 1210.33 464.206   5
   1  13   9 16.8769 177.566   5
   1  13  10 776.484 435.741   5
   1  13  11 317.058 273.871   5
  -1 -14  25-152.950 522.117   2
  -1 -14  24 1925.80 1480.67   2
  -1 -14  23-404.014 1003.93   2
  -1 -14  22 2991.15 1574.46   2
  -1 -14  21 2118.45 998.764   2
  -1 -14  20-120.138 305.668   2
  -1 -14  19 3409.85 1567.22   2
  -1 -14  18 1027.38 942.116   2
  -1 -14  17 911.799 421.058   2
  -1 -14  16 2953.51 1297.25   2
  -1 -14  15 666.161 417.110   2
  -1 -14  14 3121.30 1139.13   2
   1  14 -13 9789.50 1169.32   1
  -1 -14  13 8834.52 2076.90   2
  -1 -14  12 318.681 483.513   2
   1  14 -12 103.700 163.809   1
   1  14 -11 4191.60 723.821   1
  -1 -14  11 3181.35 1108.78   2
  -1 -14  10 1981.99 911.634   2
   1  14 -10 3524.86 670.490   1
  -1 -14   9 272.997 446.468   2
   1  14  -9 535.196 313.998   1
   1  14  -8 2378.93 566.387   1
  -1 -14   8 2078.88 838.135   2
  -1 -14   7 39.8900 215.796   2
   1  14  -7-64.8498 93.0873   1
   1  14  -6 437.931 214.770   5
   1  14  -6 1292.86 418.769   1
  -1 -14   6 736.427 402.965   2
   1  14  -5 155.373 243.743   5
  -1 -14   5 180.962 205.487   2
  -1 -14   4-229.264 259.653   2
   1  14  -4-34.3099 115.718   5
   1  14  -3 1560.45 453.214   5
  -1 -14   3 1745.17 572.631   2
   1  14  -2 650.539 318.527   5
   1  14  -1 1378.09 445.495   5
   1  14   0 445.104 211.057   5
   1  14   1-65.7499 145.663   5
   1  14   2 1478.25 453.324   5
   1  14   3 762.511 323.168   5
   1  14   4 63.6947 126.512   5
   1  14   5 952.469 389.840   5
   1  14   6 15.7330 94.8019   5
   1  14   7 832.401 361.046   5
   1  14   8 690.542 352.489   5
   1  14   9 14.8105 105.884   5
  -1 -15  24-1050.12 1024.02   2
  -1 -15  23 506.188 567.128   2
  -1 -15  22 296.539 519.565   2
  -1 -15  21 2533.80 1339.21   2
  -1 -15  20 263.856 379.805   2
  -1 -15  19 4022.68 1780.42   2
  -1 -15  18 2012.35 1267.63   2
  -1 -15  17 552.560 665.636   2
  -1 -15  16 1224.76 866.247   2
  -1 -15  15 2232.30 1232.43   2
  -1 -15  14 4572.23 1587.14   2
   1  15 -14 5288.26 936.633   1
  -1 -15  13 3518.72 1318.41   2
   1  15 -13 5027.57 890.045   1
  -1 -15  12 1382.86 832.326   2
   1  15 -12 891.785 400.689   1
  -1 -15  11 1342.35 761.343   2
   1  15 -11 188.172 157.284   1
   1  15 -10 2132.80 577.185   1
  -1 -15  10 448.088 502.334   2
   1  15  -9 634.512 310.173   1
  -1 -15   9 12.4901 387.706   2
  -1 -15   8 1511.00 660.411   2
   1  15  -8 2476.40 589.890   1
  -1 -15   7 57.0223 178.514   2
   1  15  -7 533.838 240.002   5
   1  15  -7 893.338 372.767   1
   1  15  -6 97.2678 129.469   5
   1  15  -6 421.781 240.853   1
  -1 -15   6 383.692 265.892   2
   1  15  -5 1569.08 467.984   5
  -1 -15   5 1675.67 638.102   2
   1  15  -5 2686.09 629.688   1
  -1 -15   4 398.984 355.796   2
   1  15  -4-107.762 95.4680   5
   1  15  -3 1350.16 434.234   5
   1  15  -2 543.922 290.825   5
   1  15  -1 207.047 190.807   5
   1  15   0 335.933 246.381   5
   1  15   1-145.108 159.248   5
   1  15   2 516.129 253.808   5
   1  15   3 254.764 308.203   5
   1  15   4 271.653 149.081   5
   1  15   5 1258.94 454.465   5
   1  15   6 537.604 360.775   5
   1  15   7 431.636 277.880   5
  -1 -16  23 365.380 574.553   2
  -1 -16  22 398.652 670.166   2
  -1 -16  21-159.373 328.534   2
  -1 -16  20 352.074 693.419   2
  -1 -16  19 248.400 432.187   2
  -1 -16  18 121.708 602.375   2
  -1 -16  17-785.132 690.797   2
  -1 -16  16 1071.19 804.959   2
  -1 -16  15 413.122 225.865   2
   1  16 -14 2811.78 714.056   1
  -1 -16  14 1581.52 945.803   2
   1  16 -13 4883.78 888.369   1
  -1 -16  13 3311.14 1216.48   2
   1  16 -12-51.6388 128.591   1
  -1 -16  12-136.721 218.427   2
  -1 -16  11 1471.94 875.917   2
   1  16 -11 2133.35 554.124   1
   1  16 -10 1768.47 528.582   1
  -1 -16  10 1029.90 554.696   2
   1  16  -9 578.412 283.305   1
  -1 -16   9 459.973 281.221   2
   1  16  -8 2799.43 666.106   1
   1  16  -8 1638.21 494.819   5
  -1 -16   8 2407.40 840.898   2
   1  16  -7 299.162 291.885   1
   1  16  -7 335.428 274.238   5
  -1 -16   7 334.485 355.293   2
   1  16  -6 297.133 299.914   5
  -1 -16   6 252.494 345.735   2
   1  16  -6 98.9544 138.899   1
  -1 -16   5 995.189 473.344   2
   1  16  -5 1329.19 452.008   5
   1  16  -5 2068.52 561.746   1
   1  16  -4 70.0522 116.207   5
   1  16  -3 752.191 362.704   5
   1  16  -2 409.779 273.796   5
   1  16  -1 191.820 184.353   5
   1  16   0 598.272 265.420   5
   1  16   1-15.1226 114.096   5
   1  16   2 380.571 277.419   5
   1  16   3 475.940 265.622   5
   1  16   4 182.300 194.258   5
   1  16   5 179.616 148.238   5
  -1 -17  22-1.30851 445.395   2
  -1 -17  21 1117.51 894.590   2
  -1 -17  20 19.6804 334.623   2
  -1 -17  19 888.108 804.800   2
  -1 -17  18 606.966 883.590   2
  -1 -17  17-675.634 671.395   2
  -1 -17  16 2430.71 1128.67   2
   1  17 -15 1470.66 443.345   1
  -1 -17  15 999.577 806.975   2
  -1 -17  14 297.216 810.767   2
   1  17 -14 623.424 352.522   1
   1  17 -13 2895.62 711.622   1
  -1 -17  13 2030.01 936.904   2
   1  17 -12-32.9418 111.149   1
  -1 -17  12-324.037 393.656   2
  -1 -17  11 287.173 210.494   2
   1  17 -11 1839.52 570.550   1
   1  17 -10 1204.31 387.547   1
  -1 -17  10 972.148 556.780   2
   1  17  -9-34.5948 107.338   5
  -1 -17   9-283.345 306.753   2
   1  17  -9 117.285 187.303   1
  -1 -17   8 1338.42 609.949   2
   1  17  -8 777.390 296.717   5
   1  17  -7 1107.18 401.580   5
  -1 -17   7 1572.71 691.352   2
   1  17  -7 2332.90 649.506   1
   1  17  -6 407.290 342.386   1
  -1 -17   6 413.024 374.527   2
   1  17  -6 194.406 132.956   5
   1  17  -5 3158.74 743.785   1
   1  17  -5 1707.91 497.875   5
   1  17  -4 447.307 267.739   1
   1  17  -4 326.209 243.789   5
   1  17  -3 413.404 271.355   5
   1  17  -2 820.501 397.896   5
   1  17  -1-45.7616 107.209   5
   1  17   0 256.295 256.177   5
   1  17   1 97.0414 98.3620   5
   1  17   2 721.730 358.514   5
  -1 -18  20 400.480 474.032   2
  -1 -18  19 126.701 593.394   2
  -1 -18  18 2222.08 1263.75   2
  -1 -18  17 997.078 727.327   2
  -1 -18  16 1778.14 921.695   2
   1  18 -15 744.681 343.004   1
  -1 -18  15-138.816 507.183   2
  -1 -18  14 18.0139 237.398   2
   1  18 -14 568.378 391.741   1
  -1 -18  13 1213.11 928.174   2
   1  18 -13 2481.90 702.491   1
   1  18 -12 123.900 206.708   1
  -1 -18  12 20.6301 337.274   2
   1  18 -11 1219.61 465.877   1
  -1 -18  11 706.344 499.643   2
   1  18 -10 1310.52 504.382   5
  -1 -18  10 929.683 530.626   2
  -1 -18   9 302.416 400.177   2
   1  18  -9 60.4904 216.686   1
   1  18  -9 2.93489 229.713   5
   1  18  -8 1659.47 544.559   1
   1  18  -8 884.768 376.739   5
  -1 -18   8 1613.08 662.122   2
   1  18  -7 2036.60 598.695   1
  -1 -18   7 1508.76 639.920   2
   1  18  -7 1121.00 415.332   5
   1  18  -6 240.337 236.854   5
  -1 -18   6 242.719 311.377   2
   1  18  -6 735.487 364.501   1
   1  18  -5 1099.57 410.511   5
   1  18  -5 1188.01 398.406   1
   1  18  -4 448.592 313.745   5
   1  18  -4 256.986 241.044   1
   1  18  -3-81.7973 94.2724   5
   1  18  -2 304.237 211.257   5
   1  18  -1-92.5814 104.389   5
  -1 -19  19 590.234 738.134   2
  -1 -19  18-848.984 740.090   2
  -1 -19  17-663.788 634.528   2
  -1 -19  16-406.467 489.807   2
  -1 -19  15 935.504 451.558   2
   1  19 -15 789.656 343.196   1
   1  19 -14-13.7931 136.875   1
  -1 -19  14 304.049 620.821   2
   1  19 -13 953.877 427.218   1
  -1 -19  13 996.043 698.988   2
   1  19 -12 852.921 431.451   1
  -1 -19  12 3.34696 290.692   2
   1  19 -11 552.778 343.588   5
   1  19 -11 765.465 347.372   1
  -1 -19  11 364.819 395.311   2
   1  19 -10 3150.94 821.860   1
   1  19 -10 1804.99 606.856   5
  -1 -19  10 1361.80 714.729   2
   1  19  -9 326.985 316.682   1
   1  19  -9 279.367 222.722   5
  -1 -19   9-231.038 275.759   2
   1  19  -8 883.100 372.639   5
  -1 -19   8 538.209 407.576   2
   1  19  -8 1357.58 516.804   1
  -1 -19   7 1448.10 648.539   2
   1  19  -7 1630.10 617.383   1
   1  19  -7 796.667 390.221   5
   1  19  -6 99.2615 178.232   5
   1  19  -6 75.9548 202.696   1
   1  19  -5 1073.51 534.133   1
   1  19  -4 0.32668 144.756   1
   1  19  -3 680.922 432.803   1
  -1 -20  16 3.12265 224.314   2
  -1 -20  15 1028.37 622.067   2
  -1 -20  14-531.785 483.771   2
   1  20 -14 90.7743 210.992   1
   1  20 -13 893.710 468.967   1
  -1 -20  13 262.377 473.428   2
   1  20 -12 57.4876 171.214   1
  -1 -20  12 294.947 574.144   2
   1  20 -11 383.614 304.904   1
  -1 -20  11 64.5714 305.400   2
  -1 -20  10 493.009 467.023   2
   1  20 -10 1237.03 531.550   1
  -1 -20   9 291.508 121.195   2
   1  20  -9 643.396 394.925   1
   1  20  -8 766.250 407.285   1
  -1 -20   8-0.43109 247.268   2
   1  20  -7 1142.85 529.117   1
   1  20  -6 93.5747 277.560   1
   1  20  -5 1541.00 582.014   1
   1  20  -4 551.446 492.060   1
  -1 -21  12 359.148 147.295   2
  -1 -21  11-167.469 254.397   2
  -1 -21  10 212.955 380.437   2
   1  21 -10 81.2204 187.105   1
   1  21  -9 114.784 216.917   1
  -1 -21   9 25.0481 186.590   2
   1  21  -8 33.7975 346.112   1
  -2  21  -7 28.9797 320.797   1
  -2  21  -8 1631.87 602.442   1
   2 -21   9 673.611 479.973   2
  -2  21  -9 866.928 479.120   1
   2 -21  10-201.786 304.692   2
  -2  21 -10 94.8284 283.838   1
   2 -21  11 384.190 504.118   2
  -2  21 -11 737.294 463.506   1
  -2  21 -12-90.0225 193.264   1
   2 -21  12 731.402 531.409   2
   2 -21  13 1833.40 864.411   2
  -2  21 -13 3614.80 933.922   1
  -2  21 -14 1539.18 613.373   1
  -2  21 -15-107.443 147.538   1
  -2  21 -16 3340.99 958.496   1
  -2  20  -3 987.086 480.481   1
  -2  20  -4 575.326 315.334   1
  -2  20  -4 206.532 219.858   5
  -2  20  -5-88.4497 270.227   1
  -2  20  -5 59.2528 124.286   5
  -2  20  -6 1051.32 473.571   1
  -2  20  -6 719.573 341.205   5
  -2  20  -7 369.871 293.239   1
  -2  20  -7 517.581 251.974   5
   2 -20   8 1097.77 629.131   2
  -2  20  -8 1155.50 491.033   1
  -2  20  -8 909.562 373.126   5
  -2  20  -9 602.884 308.420   5
   2 -20   9 1031.18 587.618   2
  -2  20  -9 1872.60 642.276   1
   2 -20  10 805.816 666.925   2
  -2  20 -10 125.946 300.548   1
  -2  20 -11 1296.98 465.592   1
   2 -20  11 899.730 615.875   2
  -2  20 -12 726.865 399.521   1
   2 -20  12-164.882 306.333   2
  -2  20 -13 288.657 195.830   1
   2 -20  13 309.950 381.637   2
  -2  20 -14 2480.00 692.880   1
   2 -20  14 1511.55 810.741   2
   2 -20  15 116.891 352.159   2
  -2  20 -15-23.9448 254.200   1
   2 -20  16 1738.65 965.656   2
  -2  20 -16 2366.17 770.197   1
   2 -20  17 470.134 558.926   2
  -2  19   1 357.339 269.188   5
  -2  19   0-104.310 86.3900   5
  -2  19  -1 254.526 177.403   5
  -2  19  -2 846.030 398.343   1
  -2  19  -2-94.7204 187.307   5
  -2  19  -3 705.614 391.620   1
  -2  19  -3 47.7234 114.563   5
  -2  19  -4 941.062 394.538   5
  -2  19  -4 908.816 303.641   1
  -2  19  -5-207.353 180.070   5
  -2  19  -5 141.724 200.749   1
  -2  19  -6 1520.00 557.840   1
  -2  19  -6 323.365 261.819   5
  -2  19  -7 684.870 325.138   5
   2 -19   7 416.101 385.864   2
  -2  19  -7 641.630 417.108   1
  -2  19  -8 422.427 344.007   1
   2 -19   8 397.352 452.362   2
  -2  19  -8 413.477 375.984   5
   2 -19   9 2062.92 858.706   2
  -2  19  -9 3058.89 791.385   1
   2 -19  10 165.053 343.182   2
  -2  19 -10 13.9794 186.339   1
  -2  19 -11 1899.39 620.440   1
   2 -19  11 1864.69 934.983   2
   2 -19  12 188.090 427.027   2
  -2  19 -12 1376.10 481.649   1
   2 -19  13 173.906 287.760   2
  -2  19 -13-106.561 224.083   1
   2 -19  14 793.958 806.471   2
  -2  19 -14 1472.93 550.645   1
  -2  19 -15 836.722 391.214   1
   2 -19  15-9.82521 334.330   2
   2 -19  16 1231.50 1029.00   2
   2 -19  17 3516.36 1601.71   2
   2 -19  18 573.854 577.835   2
   2 -19  19 2371.52 1401.91   2
  -2  18   4 770.844 335.328   5
  -2  18   3-132.591 253.632   5
  -2  18   2 807.276 354.507   5
  -2  18   1 346.374 205.786   5
  -2  18   0 359.890 233.471   5
  -2  18  -1 767.075 321.604   5
  -2  18  -2 184.986 223.832   5
  -2  18  -3 763.750 386.271   1
  -2  18  -3 282.832 190.397   5
  -2  18  -4 2455.81 657.788   1
  -2  18  -4 1597.38 496.232   5
  -2  18  -5-249.384 213.455   5
  -2  18  -5 109.321 99.0751   1
  -2  18  -6 2965.62 708.507   1
  -2  18  -6 1373.26 433.266   5
   2 -18   6 2761.75 884.674   2
  -2  18  -7 1514.02 557.925   1
   2 -18   7 998.039 631.785   2
  -2  18  -7 361.631 209.861   5
   2 -18   8 194.810 344.204   2
  -2  18  -8 59.6093 146.388   1
   2 -18   9 2411.13 896.833   2
  -2  18  -9 3138.26 757.083   1
   2 -18  10 161.038 260.103   2
  -2  18 -10 92.8378 170.687   1
   2 -18  11 285.125 361.989   2
  -2  18 -11 794.452 407.548   1
   2 -18  12 482.952 474.301   2
  -2  18 -12 1216.30 511.461   1
  -2  18 -13-33.2443 162.622   1
   2 -18  13 343.431 403.436   2
   2 -18  14 3043.01 1351.56   2
  -2  18 -14 1639.86 550.515   1
   2 -18  15 2181.14 985.293   2
  -2  18 -15 2362.61 681.892   1
   2 -18  16 35.7949 390.059   2
   2 -18  17 1296.40 936.129   2
   2 -18  18 521.509 1012.90   2
   2 -18  19 906.013 836.039   2
   2 -18  20 1456.79 1197.45   2
   2 -18  21-110.233 373.897   2
  -2  17   6 305.906 276.209   5
  -2  17   5 158.858 149.754   5
  -2  17   4 1335.63 477.407   5
  -2  17   3-429.614 260.953   5
  -2  17   2 796.223 345.284   5
  -2  17   1 1088.59 378.337   5
  -2  17   0-117.310 72.1898   5
  -2  17  -1 1853.65 544.543   5
  -2  17  -2 1644.66 517.364   5
  -2  17  -3 1187.62 499.508   1
  -2  17  -3 539.269 280.084   5
  -2  17  -4 2742.04 613.323   5
  -2  17  -4 6976.36 1082.90   1
  -2  17  -5 443.923 246.978   1
   2 -17   5 76.4311 220.402   2
  -2  17  -5 232.024 143.166   5
  -2  17  -6 699.807 362.034   5
  -2  17  -6 1455.70 477.418   1
   2 -17   6 600.852 419.713   2
  -2  17  -7 3775.81 784.592   1
   2 -17   7 2210.96 797.651   2
  -2  17  -8 272.067 214.845   1
   2 -17   8 509.075 328.169   2
  -2  17  -9 2503.98 669.101   1
   2 -17   9 1958.69 828.805   2
  -2  17 -10 1548.43 515.128   1
   2 -17  10 1173.10 569.650   2
  -2  17 -11-418.325 253.794   1
   2 -17  11-591.716 564.800   2
   2 -17  12 2775.54 1140.45   2
  -2  17 -12 3927.85 811.309   1
  -2  17 -13 951.301 382.901   1
   2 -17  13 445.029 584.901   2
  -2  17 -14 1198.15 476.818   1
   2 -17  14 844.198 499.888   2
   2 -17  15 2176.90 1248.36   2
  -2  17 -15 2901.00 758.547   1
   2 -17  16 954.483 826.933   2
   2 -17  17 1390.85 1061.21   2
   2 -17  18 426.411 645.775   2
   2 -17  19-509.158 656.246   2
   2 -17  20 2791.63 1557.13   2
   2 -17  21 1669.34 1391.61   2
   2 -17  22 1210.21 1196.46   2
  -2  16   8 189.954 171.919   5
  -2  16   7 976.197 373.849   5
  -2  16   6 890.867 406.969   5
  -2  16   5 70.3671 99.1228   5
  -2  16   4 1431.38 476.051   5
  -2  16   3 123.729 143.476   5
  -2  16   2 282.327 234.266   5
  -2  16   1 1159.74 407.780   5
  -2  16   0 392.628 288.530   5
  -2  16  -1 1484.88 483.632   5
  -2  16  -2 4390.33 776.545   5
  -2  16  -3-29.9669 134.290   5
  -2  16  -4 5226.12 891.200   1
   2 -16   4 4730.29 1091.65   2
  -2  16  -4 2407.53 584.075   5
   2 -16   5-37.4562 213.636   2
  -2  16  -5 623.539 300.622   1
  -2  16  -5 278.930 261.044   5
  -2  16  -6-81.6234 223.684   1
   2 -16   6-75.0487 435.282   2
  -2  16  -7 8934.03 1160.15   1
   2 -16   7 6858.62 1473.96   2
  -2  16  -8 2113.06 569.101   1
   2 -16   8 2045.77 789.005   2
   2 -16   9 970.909 587.685   2
  -2  16  -9 1478.26 489.537   1
   2 -16  10 3045.72 1037.94   2
  -2  16 -10 2402.37 624.372   1
  -2  16 -11 82.4960 111.307   1
   2 -16  11 366.338 272.700   2
  -2  16 -12 2068.65 575.037   1
   2 -16  12 1957.53 947.345   2
  -2  16 -13 876.457 378.953   1
   2 -16  13 1825.67 1054.65   2
   2 -16  14 2170.59 1149.30   2
  -2  16 -14 2485.76 627.657   1
   2 -16  15 486.881 566.462   2
   2 -16  16 935.426 874.253   2
   2 -16  17 1871.98 875.647   2
   2 -16  18 1812.21 1100.24   2
   2 -16  19 1613.96 1212.97   2
   2 -16  20 1002.12 1158.98   2
   2 -16  21 253.378 256.231   8
   2 -16  21 942.712 1208.52   2
   2 -16  22 570.029 928.099   2
   2 -16  22 502.991 310.339   8
   2 -16  23 2031.55 1507.63   2
   2 -16  23 1428.01 564.317   8
   2 -16  24 4.03927 170.999   8
  -2  15  10-507.229 317.904   5
  -2  15   9 541.560 275.534   5
  -2  15   8 522.843 333.755   5
  -2  15   7 46.3243 108.162   5
  -2  15   7 442.617 271.170   3
  -2  15   6 786.501 324.681   3
  -2  15   6 768.242 351.481   5
  -2  15   5-56.6871 166.165   3
  -2  15   5 100.651 128.089   5
  -2  15   4 962.089 381.683   5
  -2  15   4 681.452 319.523   3
  -2  15   3 1099.39 396.946   5
  -2  15   3 759.386 292.144   3
  -2  15   2 21.9108 116.596   5
  -2  15   2 351.325 273.434   3
  -2  15   1 1089.76 366.805   5
  -2  15   1 1553.37 441.339   3
  -2  15   0 761.154 297.310   5
  -2  15  -1 235.005 198.836   5
  -2  15  -2 2372.17 539.541   5
  -2  15  -3-252.268 217.213   5
   2 -15   4 2000.82 754.702   2
  -2  15  -4 1201.68 453.262   5
  -2  15  -4 1712.63 450.321   1
   2 -15   5 1805.28 669.466   2
  -2  15  -5 2400.08 584.980   1
   2 -15   6-379.869 264.737   2
  -2  15  -6-352.874 322.663   1
  -2  15  -7 6524.95 951.321   1
   2 -15   7 2978.79 905.086   2
  -2  15  -8 541.215 311.503   1
   2 -15   8 1043.65 699.168   2
  -2  15  -9 4778.00 811.353   1
   2 -15   9 5099.02 1293.58   2
  -2  15 -10 2582.30 617.579   1
   2 -15  10 2192.20 883.836   2
  -2  15 -11 630.324 316.164   1
   2 -15  11 367.171 650.168   2
  -2  15 -12 2014.09 528.028   1
   2 -15  12 2046.31 1027.49   2
  -2  15 -13 8493.50 1152.48   1
   2 -15  13 7913.29 2059.17   2
  -2  15 -14 701.389 381.379   1
   2 -15  14 126.475 750.773   2
   2 -15  15 3736.88 1491.06   2
   2 -15  16 1759.02 1140.40   2
   2 -15  17 2000.59 1318.38   2
   2 -15  17 2075.95 570.723   8
   2 -15  18 480.763 529.551   2
   2 -15  18 1647.11 509.760   8
   2 -15  19 132.344 601.878   2
   2 -15  19 50.7445 144.352   8
   2 -15  20 2049.47 639.605   8
   2 -15  20 225.944 374.172   2
   2 -15  21 751.454 319.619   8
   2 -15  21 1.36168 654.898   2
   2 -15  22 1658.89 1423.83   2
   2 -15  22 735.545 416.728   8
   2 -15  23 3233.12 846.481   8
   2 -15  23 888.395 1500.60   2
   2 -15  24-26.6459 126.487   8
   2 -15  24-320.656 563.562   2
  -2  14  12 256.414 230.318   5
  -2  14  11 491.644 233.012   3
  -2  14  11 325.706 309.990   5
  -2  14  10 95.0892 193.481   3
  -2  14  10-100.508 110.737   5
  -2  14   9 1078.56 418.610   3
  -2  14   9 943.728 438.310   5
  -2  14   8 997.675 377.771   3
  -2  14   8 1160.75 440.602   5
  -2  14   7 496.991 254.771   3
  -2  14   7 511.107 263.815   5
  -2  14   6 1593.87 517.099   5
  -2  14   6 1283.66 437.718   3
  -2  14   5 922.122 379.310   3
  -2  14   5 1020.96 356.447   5
  -2  14   4 1105.24 374.885   3
  -2  14   4 764.981 316.332   5
  -2  14   3 1008.19 352.443   3
  -2  14   3 629.669 296.408   5
  -2  14   2-35.3889 162.282   5
  -2  14   2 277.036 192.609   3
  -2  14   1 588.253 292.751   3
  -2  14   1 617.768 281.138   5
  -2  14   0 487.205 247.300   3
  -2  14   0 584.435 264.750   5
  -2  14  -1 288.842 213.051   3
  -2  14  -1-22.8805 105.287   5
  -2  14  -2 632.576 305.376   5
  -2  14  -2 1508.70 412.284   3
   2 -14   3 811.577 452.037   2
  -2  14  -3 468.255 226.246   5
   2 -14   4 1927.83 666.228   2
  -2  14  -4 2402.28 558.104   1
  -2  14  -5 1699.95 472.819   1
   2 -14   5 1655.00 714.455   2
   2 -14   6-40.9057 326.688   2
  -2  14  -6-200.277 178.578   1
   2 -14   7 3236.53 934.724   2
  -2  14  -7 4171.30 721.366   1
   2 -14   8-97.8926 462.821   2
  -2  14  -8 98.5797 140.866   1
  -2  14  -9 4786.56 778.973   1
   2 -14   9 4199.51 1267.77   2
  -2  14 -10 15604.2 1457.53   1
   2 -14  10 16896.8 2629.77   2
  -2  14 -11 3608.76 693.742   1
   2 -14  11 4107.83 1416.82   2
   2 -14  12 10297.5 2236.36   2
  -2  14 -12 12618.8 1333.24   1
  -2  14 -13 4881.73 847.157   1
   2 -14  13 4546.65 1512.82   2
   2 -14  14-129.808 478.686   2
   2 -14  15 2620.12 596.726   8
   2 -14  15 2607.20 1314.89   2
   2 -14  16 963.409 757.360   2
   2 -14  16 763.726 317.886   8
   2 -14  17 1223.41 436.285   8
   2 -14  17 2207.21 1264.72   2
   2 -14  18 203.071 647.952   2
   2 -14  18 2105.52 576.365   8
   2 -14  19 628.090 292.790   8
   2 -14  19-896.388 1219.19   2
   2 -14  20 1037.77 461.794   8
   2 -14  20 1076.78 984.793   2
   2 -14  21 902.554 407.241   8
   2 -14  21 12.2270 561.202   2
   2 -14  22-112.369 440.903   2
   2 -14  22-321.173 371.167   8
   2 -14  23-453.189 701.787   2
   2 -14  23 1652.46 563.088   8
   2 -14  24-1381.03 1199.90   2
   2 -14  24-198.176 269.132   8
   2 -14  25 1116.87 1252.78   2
   2 -14  25 1066.93 514.072   8
  -2  13  14 695.291 309.613   5
  -2  13  13 530.373 371.091   5
  -2  13  12 398.294 290.436   5
  -2  13  12 464.756 304.447   3
  -2  13  11 1405.61 487.154   3
  -2  13  11 2058.89 604.513   5
  -2  13  10 208.024 117.061   3
  -2  13  10 598.848 362.328   5
  -2  13   9 676.959 331.757   5
  -2  13   9 654.666 303.088   3
  -2  13   8 2132.65 566.444   5
  -2  13   8 1512.62 448.721   3
  -2  13   7 78.4425 133.100   5
  -2  13   7-101.121 130.566   3
  -2  13   6 2347.30 570.628   5
  -2  13   6 1731.43 474.893   3
  -2  13   5 1836.26 488.561   5
  -2  13   5 2313.60 541.864   3
  -2  13   4 1005.72 376.309   5
  -2  13   4 1097.47 363.071   3
  -2  13   3 136.752 83.6863   3
  -2  13   3 74.9362 91.5138   5
  -2  13   2 498.961 254.864   5
  -2  13   2 219.669 172.843   3
  -2  13   1 1102.85 383.093   5
  -2  13   1 1585.91 409.792   3
  -2  13   0 1839.76 479.765   5
  -2  13   0 2684.82 513.261   3
  -2  13  -1 271.365 212.435   5
  -2  13  -1 361.410 193.493   3
  -2  13  -2 3317.10 633.773   5
  -2  13  -2 3997.58 597.692   3
   2 -13   3-329.233 317.635   2
  -2  13  -3-35.3592 89.3458   5
  -2  13  -3 54.1553 96.9498   3
   2 -13   4 3919.00 966.047   2
  -2  13  -4 3646.29 557.983   3
  -2  13  -4 4571.04 742.643   1
  -2  13  -5 4268.21 704.383   1
   2 -13   5 3828.04 972.782   2
  -2  13  -6 156.537 197.235   1
   2 -13   6-146.363 388.325   2
   2 -13   7 12562.5 1979.04   2
  -2  13  -7 14780.8 1326.39   1
   2 -13   8 1723.57 713.941   2
  -2  13  -8 2142.51 519.126   1
  -2  13  -9 591.396 315.176   1
   2 -13   9-83.8541 318.860   2
   2 -13  10 4935.31 1516.55   2
  -2  13 -10 3336.57 635.920   1
  -2  13 -11 1091.72 347.921   1
   2 -13  11 446.877 322.378   2
  -2  13 -12 8594.08 1046.65   1
   2 -13  12 8765.72 2032.92   2
  -2  13 -13 1791.42 474.679   1
   2 -13  13 1837.86 458.977   8
   2 -13  13 1964.05 961.379   2
   2 -13  14 94.5796 137.162   8
   2 -13  14 478.140 303.671   2
   2 -13  15 3282.74 1396.93   2
   2 -13  15 2695.67 605.774   8
   2 -13  16 4124.00 1694.93   2
   2 -13  16 4253.66 786.387   8
   2 -13  17 2585.69 603.744   8
   2 -13  17 2393.03 1281.09   2
   2 -13  18 5129.94 1969.66   2
   2 -13  18 5148.59 907.241   8
   2 -13  19 237.953 187.948   8
   2 -13  19 136.519 638.900   2
   2 -13  20 703.217 378.633   8
   2 -13  20-975.976 1082.39   2
   2 -13  21 3372.71 1690.73   2
   2 -13  21 2117.72 594.315   8
   2 -13  22 1396.15 1169.79   2
   2 -13  22 526.957 373.976   8
   2 -13  23 465.902 556.643   2
   2 -13  23 2163.13 663.956   8
   2 -13  24 587.980 385.848   8
   2 -13  24 186.413 1266.92   2
   2 -13  25 1067.68 544.687   8
   2 -13  25-494.400 790.033   2
   2 -13  26 2135.82 1609.96   2
  -2  12  15-43.0811 136.731   5
  -2  12  14 960.976 436.883   5
  -2  12  14 588.089 344.196   3
  -2  12  13 972.050 381.765   3
  -2  12  13 390.570 258.421   5
  -2  12  12 253.815 288.962   3
  -2  12  12 498.305 282.065   5
  -2  12  11 1473.88 464.710   3
  -2  12  11 2137.85 602.291   5
  -2  12  10 270.763 204.771   5
  -2  12  10 159.881 131.606   3
  -2  12   9 342.532 232.908   3
  -2  12   9 373.289 243.492   5
  -2  12   8 3665.42 706.725   3
  -2  12   8 5005.48 826.333   5
  -2  12   7-16.2260 131.970   5
  -2  12   7-86.1219 176.596   3
  -2  12   6 1801.89 469.227   3
  -2  12   6 2281.36 539.571   5
  -2  12   5 1426.01 412.011   3
  -2  12   5 1719.63 473.639   5
  -2  12   4-49.5013 95.4022   3
  -2  12   4 183.661 203.109   5
  -2  12   3 2281.94 471.948   3
  -2  12   3 1875.23 445.648   5
  -2  12   2 880.051 303.494   3
  -2  12   2 917.017 345.758   5
  -2  12   1 1244.51 352.511   3
  -2  12   1 877.915 329.333   5
  -2  12   0 4156.22 697.925   5
  -2  12   0 4534.48 640.931   3
  -2  12  -1 1068.71 305.535   3
  -2  12  -1 902.434 326.311   5
   2 -12   2 2175.37 691.806   2
  -2  12  -2 1155.95 380.323   5
  -2  12  -2 1444.49 348.947   3
  -2  12  -2 1581.54 246.138   4
   2 -12   3 1492.94 559.387   2
  -2  12  -3 1616.18 209.153   4
  -2  12  -3 1146.49 308.717   3
  -2  12  -4 393.460 164.018   3
  -2  12  -4 564.875 103.079   4
  -2  12  -4 487.691 247.138   1
   2 -12   4 728.420 397.536   2
   2 -12   5 1252.57 551.775   2
  -2  12  -5 633.977 207.763   3
  -2  12  -5 838.456 351.881   1
  -2  12  -5 440.191 72.0336   4
   2 -12   6 344.912 370.238   2
  -2  12  -6 313.494 189.349   1
  -2  12  -7 12285.5 1159.07   1
   2 -12   7 10132.2 1755.02   2
   2 -12   8 2221.63 902.386   2
  -2  12  -8 3071.14 560.532   1
  -2  12  -9 1976.71 469.241   1
   2 -12   9 1886.61 867.512   2
   2 -12  10 18570.0 2747.04   2
  -2  12 -10 17464.3 1413.48   1
   2 -12  11 185.383 60.3700   4
  -2  12 -11 127.697 107.784   1
   2 -12  11 735.658 831.953   2
   2 -12  11 95.8284 118.664   8
   2 -12  12 3505.84 1240.95   2
   2 -12  12 3061.00 267.947   4
  -2  12 -12 3858.20 696.511   1
   2 -12  12 2983.54 562.023   8
   2 -12  13 5303.26 776.936   8
   2 -12  13 4380.67 1446.42   2
   2 -12  13 5969.41 428.617   4
   2 -12  14 30.5036 113.775   8
   2 -12  14 528.237 812.321   2
   2 -12  14 293.524 99.0591   4
   2 -12  15 7385.44 983.594   8
   2 -12  15 7939.56 622.386   4
   2 -12  15 7061.75 2069.50   2
   2 -12  16 5962.46 2084.06   2
   2 -12  16 6620.46 610.011   4
   2 -12  16 7380.77 1002.56   8
   2 -12  17-16.8569 615.452   2
   2 -12  17 331.006 128.123   8
   2 -12  17 334.546 164.858   4
   2 -12  18 9951.70 1238.61   8
   2 -12  18 6739.71 2181.14   2
   2 -12  18 8988.04 839.902   4
   2 -12  19 3782.07 791.469   8
   2 -12  19 2309.12 445.065   4
   2 -12  19 2113.80 976.321   2
   2 -12  20 2571.55 496.923   4
   2 -12  20 2408.46 637.649   8
   2 -12  21 2526.32 1555.04   2
   2 -12  21 3595.40 815.336   8
   2 -12  22-26.0615 96.2400   8
   2 -12  22 673.409 667.891   2
   2 -12  23 1720.45 1405.86   2
   2 -12  23 1652.26 559.360   8
   2 -12  24 2194.34 1175.74   2
   2 -12  24 1704.61 616.784   8
   2 -12  25 13.1341 169.341   8
   2 -12  25-523.876 807.095   2
   2 -12  26 2811.35 1935.90   2
  -2  11  17-22.6775 270.659   5
  -2  11  16 949.908 438.016   5
  -2  11  15-42.1270 163.365   5
  -2  11  15-54.1146 112.477   3
  -2  11  14 957.829 407.784   3
  -2  11  14 920.206 411.099   5
  -2  11  13 740.525 384.609   5
  -2  11  13 953.612 389.632   3
  -2  11  12-46.3550 126.300   3
  -2  11  12-59.3355 200.486   5
  -2  11  11 1590.74 461.747   3
  -2  11  11 1922.78 561.743   5
  -2  11  10 162.548 176.584   5
  -2  11  10 98.2728 188.557   3
  -2  11   9 103.315 139.859   3
  -2  11   9 244.786 218.122   5
  -2  11   8 2880.41 634.792   5
  -2  11   8 2554.72 567.735   3
  -2  11   7-76.3884 175.845   5
  -2  11   7 36.2921 192.898   3
  -2  11   6 1189.25 379.579   3
  -2  11   6 1564.18 448.870   5
  -2  11   5 2673.40 538.402   5
  -2  11   5 2163.69 469.077   3
  -2  11   4 55.9891 120.363   3
  -2  11   4 46.5332 162.636   5
  -2  11   3 4999.28 705.430   3
  -2  11   3 5589.15 774.414   5
  -2  11   2 1338.70 394.955   5
  -2  11   2 1152.72 302.869   3
  -2  11   1 1595.62 362.296   3
  -2  11   1 1847.28 452.290   5
  -2  11   1 1350.23 242.364   8
  -2  11   0 4717.70 708.050   5
  -2  11   0 5482.87 675.857   3
  -2  11   0 4297.81 452.124   8
  -2  11  -1 490.741 154.494   4
  -2  11  -1 77.1593 74.4204   5
  -2  11  -1 259.619 139.369   3
  -2  11  -1 338.646 147.248   8
  -2  11  -2 1928.10 255.529   4
  -2  11  -2 1794.64 306.294   8
  -2  11  -2 1386.28 318.740   3
   2 -11   2 2612.25 689.083   2
  -2  11  -3 2105.81 220.118   4
   2 -11   3 2056.72 634.074   2
  -2  11  -3 1687.36 343.662   3
  -2  11  -4 999.698 260.427   3
   2 -11   4 1068.67 449.450   2
  -2  11  -4 1212.84 136.443   4
  -2  11  -4 1358.81 359.047   1
   2 -11   5 2185.47 729.405   2
  -2  11  -5 2300.84 373.003   3
  -2  11  -5 2932.85 539.784   1
   2 -11   6 996.382 534.882   2
  -2  11  -6 1418.57 390.386   1
  -2  11  -7 4123.52 636.968   1
   2 -11   7 3797.18 1128.67   2
   2 -11   8 6402.69 1565.46   2
  -2  11  -8 5863.73 754.040   1
  -2  11  -9 79.8740 113.804   1
   2 -11   9 102.114 471.878   2
   2 -11   9 294.070 164.722   8
   2 -11  10 19239.7 673.957   4
   2 -11  10 17145.0 1277.42   8
  -2  11 -10 18976.1 1427.67   1
   2 -11  10 19832.7 2873.74   2
   2 -11  11 842.690 132.610   4
   2 -11  11 936.108 797.004   2
  -2  11 -11 747.374 269.058   1
   2 -11  11 599.586 250.614   8
   2 -11  12 2456.75 1028.09   2
   2 -11  12 2400.93 497.633   8
   2 -11  12 2355.80 263.048   4
   2 -11  13 4080.14 1534.05   2
   2 -11  13 3294.44 361.240   4
   2 -11  13 3262.72 609.169   8
   2 -11  14 726.271 829.108   2
   2 -11  14 498.405 148.812   4
   2 -11  14 303.904 206.912   8
   2 -11  15 8101.56 697.778   4
   2 -11  15 8599.03 1052.41   8
   2 -11  15 9317.25 2385.00   2
   2 -11  16 12042.1 2755.85   2
   2 -11  16 9806.38 816.376   4
   2 -11  16 10615.1 1214.47   8
   2 -11  17 408.597 276.481   8
   2 -11  17 571.575 713.213   2
   2 -11  18 3818.35 745.361   8
   2 -11  18 2491.44 1278.71   2
   2 -11  19 4506.31 859.793   8
   2 -11  19 3097.26 1565.16   2
   2 -11  20 648.293 888.623   2
   2 -11  20 1118.09 443.708   8
   2 -11  21 3216.27 748.636   8
   2 -11  21 3412.78 1579.98   2
   2 -11  22 1303.70 472.995   8
   2 -11  22 1716.33 1438.65   2
   2 -11  23 700.941 793.467   2
   2 -11  23 1066.08 481.726   8
   2 -11  24 2961.02 1694.90   2
   2 -11  24 2670.68 742.780   8
   2 -11  25 45.9028 118.091   8
   2 -11  25 503.671 1268.04   2
   2 -11  26 575.887 440.125   8
   2 -11  26 709.042 611.220   2
  -2  10  18 231.562 245.444   5
  -2  10  17 82.5984 275.432   5
  -2  10  16 574.710 305.322   3
  -2  10  16 596.238 358.037   5
  -2  10  15 557.039 366.449   5
  -2  10  15 209.693 251.650   3
  -2  10  14 186.736 169.116   3
  -2  10  14 366.440 261.992   5
  -2  10  13 150.893 190.688   5
  -2  10  13 155.724 119.993   3
  -2  10  12-287.781 255.398   5
  -2  10  12 42.6031 173.934   3
  -2  10  11 2709.69 630.040   5
  -2  10  11 2783.00 604.176   3
  -2  10  10 929.028 362.485   3
  -2  10  10 1333.57 443.166   5
  -2  10   9 941.700 306.320   3
  -2  10   9 1444.78 457.712   5
  -2  10   8 4447.03 731.943   3
  -2  10   8 4811.65 773.092   5
  -2  10   7 955.309 316.033   5
  -2  10   7 758.914 319.293   3
  -2  10   6 97.3404 104.209   5
  -2  10   6 38.0133 148.046   3
  -2  10   5 5719.60 772.609   5
  -2  10   5 5143.78 719.397   3
  -2  10   4 1018.50 330.543   3
  -2  10   4 1081.46 326.341   5
  -2  10   3 4701.37 674.002   5
  -2  10   3 4636.61 667.599   3
  -2  10   2 5852.73 710.311   3
  -2  10   2 5953.04 750.428   5
  -2  10   1 1601.93 381.320   5
  -2  10   1 1673.45 251.169   8
  -2  10   1 1440.67 346.979   3
  -2  10   0 9354.05 636.177   8
  -2  10   0 11339.7 667.488   4
  -2  10   0 9219.41 964.732   5
  -2  10   0 9312.49 873.642   3
  -2  10  -1 3099.20 371.266   8
  -2  10  -1 2948.98 454.081   3
   2 -10   1 3610.43 818.609   2
  -2  10  -1 4844.45 457.993   4
  -2  10  -1 2328.53 490.492   5
   2 -10   2 7653.26 1132.50   2
  -2  10  -2 7218.15 473.531   4
  -2  10  -2 5648.38 623.504   3
  -2  10  -2 5919.95 526.689   8
  -2  10  -3 3039.71 236.860   4
  -2  10  -3 2357.86 376.439   3
   2 -10   3 2090.13 621.853   2
  -2  10  -3 2833.90 378.329   8
  -2  10  -4 470.159 211.156   1
   2 -10   4 501.873 368.448   2
  -2  10  -4 423.538 161.424   3
  -2  10  -4 410.494 63.5450   4
  -2  10  -5 1730.00 398.885   1
   2 -10   5 1922.18 583.054   2
  -2  10  -5 1754.18 287.908   3
  -2  10  -6 11475.5 991.289   1
  -2  10  -6 9882.89 689.981   3
   2 -10   6 9930.20 1679.84   2
   2 -10   7 476.801 190.583   8
   2 -10   7 831.530 579.474   2
  -2  10  -7 645.783 234.547   1
   2 -10   8 505.096 332.559   2
  -2  10  -8 1227.67 329.356   1
   2 -10   8 1096.59 275.330   8
  -2  10  -9 408.419 124.552   1
   2 -10   9 397.620 77.4095   4
   2 -10   9 352.424 159.949   8
   2 -10  10 2735.63 489.988   8
  -2  10 -10 3145.93 542.935   1
   2 -10  10 3443.64 1219.92   2
   2 -10  10 3231.60 264.498   4
   2 -10  11 1555.41 213.988   4
   2 -10  11 1440.09 359.192   8
   2 -10  11 1135.24 338.310   2
   2 -10  12 1474.91 400.798   8
   2 -10  12 1615.29 245.966   4
   2 -10  13 4473.59 473.475   4
   2 -10  13 4173.48 1444.85   2
   2 -10  13 4848.48 722.323   8
   2 -10  14 1518.34 412.643   8
   2 -10  14 1398.23 943.526   2
   2 -10  15 2150.06 1254.62   2
   2 -10  15 2479.61 545.006   8
   2 -10  16 11781.5 2848.36   2
   2 -10  16 12056.0 1263.07   8
   2 -10  17 777.816 750.808   2
   2 -10  17 331.128 252.617   8
   2 -10  18 4342.85 804.679   8
   2 -10  18 1311.73 863.041   2
   2 -10  19 3727.73 780.493   8
   2 -10  19 3451.19 1587.53   2
   2 -10  20 1156.67 1030.08   2
   2 -10  20 882.514 367.381   8
   2 -10  21 3089.21 1874.48   2
   2 -10  21 3771.11 827.380   8
   2 -10  22 1197.59 527.947   8
   2 -10  22 973.165 494.601   2
   2 -10  23 1157.54 1660.13   2
   2 -10  23 1745.10 567.540   8
   2 -10  24 2211.95 715.939   8
   2 -10  24 1515.99 1087.87   2
   2 -10  25 322.427 237.692   8
   2 -10  26 989.110 499.493   8
  -2   9  19 789.643 496.434   5
  -2   9  18 726.158 390.400   5
  -2   9  17 129.827 200.588   3
  -2   9  17-52.5857 257.585   5
  -2   9  16 382.018 239.320   3
  -2   9  16 623.771 380.726   5
  -2   9  15 535.335 402.058   5
  -2   9  15-58.0495 121.011   3
  -2   9  14-101.095 156.805   5
  -2   9  14 178.616 165.885   3
  -2   9  13 2131.70 567.956   5
  -2   9  13 1566.93 468.673   3
  -2   9  12-245.068 240.386   3
  -2   9  12 197.596 135.101   5
  -2   9  11 1881.98 500.647   3
  -2   9  11 2259.94 554.836   5
  -2   9  10 1372.26 436.910   5
  -2   9  10 613.408 267.044   3
  -2   9   9 188.822 256.514   5
   2  -9  -9 19.2179 85.0564   9
  -2   9   9 143.038 176.003   3
  -2   9   8 10260.7 1108.48   5
   2  -9  -8 8809.46 776.805   9
  -2   9   8 8716.84 659.628   8
  -2   9   8 9155.71 1028.83   3
  -2   9   7 477.265 241.070   3
  -2   9   7 1036.76 321.862   5
  -2   9   7 692.288 163.057   8
   2  -9  -7 887.164 249.253   9
  -2   9   6 191.525 164.525   5
  -2   9   6 396.999 231.788   3
   2  -9  -6 403.143 198.660   9
  -2   9   5 13577.9 1162.33   5
  -2   9   5 11382.2 1086.68   3
  -2   9   4 39.8475 109.066   3
  -2   9   4-186.311 155.853   5
  -2   9   3 5774.43 727.994   5
  -2   9   3 5419.63 692.382   3
  -2   9   2 10257.0 958.808   3
  -2   9   2 11887.6 1045.48   5
  -2   9   1 148.888 100.349   3
  -2   9   1 142.322 121.063   5
  -2   9   1 105.800 59.3284   8
  -2   9   0 6182.28 465.257   8
  -2   9   0 6223.92 673.561   3
  -2   9   0 6240.43 448.220   4
  -2   9   0 5430.00 698.103   5
  -2   9  -1 49.0020 67.0405   3
  -2   9  -1 124.121 53.5266   4
  -2   9  -1 88.3012 65.4995   8
   2  -9   1 13.7351 205.640   2
   2  -9   2 3347.31 741.354   2
  -2   9  -2 3895.84 323.810   4
  -2   9  -2 2657.44 409.020   3
  -2   9  -2 3087.71 359.347   8
   2  -9   3 8336.70 1210.62   2
  -2   9  -3 7731.16 672.107   3
  -2   9  -3 9948.89 694.450   8
  -2   9  -3 10419.0 422.858   4
  -2   9  -4 2341.91 429.465   1
  -2   9  -4 2237.38 326.435   3
   2  -9   4 2428.54 711.130   2
  -2   9  -4 2721.29 368.062   8
  -2   9  -5 2043.95 399.230   1
   2  -9   5 2305.12 813.274   2
  -2   9  -5 1799.55 275.955   3
   2  -9   6 3663.89 456.164   8
  -2   9  -6 3843.12 551.541   1
  -2   9  -6 3589.64 350.183   3
   2  -9   6 4312.23 1058.29   2
   2  -9   7 1815.28 330.888   8
  -2   9  -7 2277.58 429.939   1
   2  -9   7 3383.40 1042.23   2
   2  -9   8 4170.46 235.165   4
   2  -9   8 3716.01 499.105   8
  -2   9  -8 3962.24 551.572   1
   2  -9   8 4794.84 1372.05   2
  -2   9  -9 236.389 151.359   1
   2  -9   9 234.724 78.3905   4
   2  -9   9 213.501 136.028   8
   2  -9   9 310.199 413.955   2
   2  -9  10 8326.17 519.069   4
   2  -9  10 9273.21 1955.76   2
   2  -9  10 9160.83 874.928   8
   2  -9  11 5695.14 717.214   8
   2  -9  11 5190.40 1513.65   2
   2  -9  12 179.258 402.102   2
   2  -9  12-97.8766 117.453   8
   2  -9  13 7289.53 864.837   8
   2  -9  13 6642.45 1802.70   2
   2  -9  14 1283.66 850.642   2
   2  -9  14 1703.26 458.992   8
   2  -9  15 1367.57 382.964   8
   2  -9  15 1209.76 825.170   2
   2  -9  16 3828.06 708.210   8
   2  -9  16 4495.30 1529.45   2
   2  -9  17 1045.70 745.233   2
   2  -9  17 1075.00 385.092   8
   2  -9  18 5934.73 2159.90   2
   2  -9  18 6589.51 1001.21   8
   2  -9  19 5126.76 906.853   8
   2  -9  20 1545.17 507.992   8
   2  -9  21 5741.79 1029.45   8
   2  -9  22 1196.63 458.305   8
   2  -9  23 1120.78 429.755   8
   2  -9  24 3003.90 814.150   8
   2  -9  25 1128.56 547.127   8
   2  -9  26 2590.42 740.724   8
  -2   8  20 240.575 270.970   5
  -2   8  19 180.984 230.339   5
  -2   8  19 135.578 180.555   3
  -2   8  18 1630.04 608.408   5
  -2   8  18 355.357 265.694   3
  -2   8  17 101.816 195.919   5
  -2   8  17 552.155 296.672   3
  -2   8  16 819.732 389.877   3
  -2   8  16 1544.94 557.342   5
  -2   8  15 1384.33 521.541   5
  -2   8  15 1008.31 394.240   3
  -2   8  14 51.0700 170.664   5
  -2   8  14-28.7936 87.4780   3
  -2   8  13 1401.78 429.889   3
  -2   8  13 2692.94 643.878   5
  -2   8  12 1086.74 359.522   3
  -2   8  12 1564.89 488.122   5
   2  -8 -11 359.869 157.492   9
  -2   8  11 505.974 287.078   5
  -2   8  11 338.050 220.593   3
  -2   8  10 1508.84 405.505   3
   2  -8 -10 1124.79 280.795   9
  -2   8  10 1642.93 438.871   5
  -2   8  10 1592.00 300.205   8
   2  -8  -9 181.728 133.241   9
  -2   8   9 120.330 191.183   5
  -2   8   9 193.153 86.3956   8
  -2   8   9 230.172 169.445   3
  -2   8   8 2341.67 529.226   5
  -2   8   8 2401.53 330.367   8
   2  -8  -8 1678.17 343.291   9
  -2   8   8 1298.04 372.962   3
  -2   8   7 3621.06 377.876   8
   2  -8  -7 3140.63 454.876   9
  -2   8   7 3272.45 594.492   3
  -2   8   7 3999.00 616.874   5
  -2   8   6 292.875 92.5262   8
  -2   8   6 428.835 211.589   5
  -2   8   6 41.2950 104.894   3
   2  -8  -6 374.118 171.717   9
  -2   8   5 10099.3 995.798   3
  -2   8   5 13102.9 1102.90   5
   2  -8  -5 12780.1 946.467   9
  -2   8   4 1805.83 418.802   3
  -2   8   4 2641.77 487.747   5
   2  -8  -4 2645.53 426.903   9
   2  -8  -3 11642.7 910.392   9
  -2   8   3 9801.75 927.222   3
  -2   8   3 10531.0 950.254   5
  -2   8   2 25912.0 1505.61   3
  -2   8   2 25867.8 1532.85   5
  -2   8   1 292.412 137.340   3
  -2   8   1 337.734 83.6275   8
  -2   8   1 391.780 198.777   5
  -2   8   0 8823.43 513.085   8
  -2   8   0 8270.30 754.004   3
  -2   8   0 7456.01 794.959   5
  -2   8  -1 4753.47 339.831   4
  -2   8  -1 5156.85 405.246   8
   2  -8   1 5670.22 887.946   2
  -2   8  -1 5412.44 584.104   3
  -2   8  -2 7592.46 674.869   3
  -2   8  -2 9404.82 606.733   8
   2  -8   2 7212.74 1046.80   2
  -2   8  -3 20300.7 969.039   8
  -2   8  -3 20759.8 1241.02   1
  -2   8  -3 15924.9 971.017   3
   2  -8   3 18274.9 1794.63   2
  -2   8  -4 4129.19 420.307   3
  -2   8  -4 5305.51 585.889   1
   2  -8   4 5498.30 1073.24   2
  -2   8  -4 4835.12 464.711   8
  -2   8  -5 7060.72 691.602   1
  -2   8  -5 5913.16 459.051   3
  -2   8  -5 6514.97 566.135   8
   2  -8   5 5361.40 520.020   8
   2  -8   5 6968.50 1290.82   2
  -2   8  -6 10173.3 537.561   3
   2  -8   6 12764.6 1875.16   2
   2  -8   6 9806.80 749.918   8
  -2   8  -6 11883.5 917.503   1
   2  -8   7 71.1895 34.4747   4
  -2   8  -7 32.9972 104.161   1
   2  -8   7 37.6350 499.254   2
   2  -8   7 55.4260 73.9316   8
  -2   8  -8 6026.14 668.201   1
   2  -8   8 4683.04 316.510   4
   2  -8   8 4761.31 572.851   8
   2  -8   8 5416.75 1368.93   2
  -2   8  -9 4330.38 604.424   1
   2  -8   9 3954.34 1350.99   2
   2  -8   9 3204.16 478.193   8
   2  -8  10-31.8686 110.935   8
   2  -8  10 218.212 714.217   2
   2  -8  11 1706.23 713.328   2
   2  -8  11 1680.88 374.514   8
   2  -8  12-38.4305 85.2294   8
   2  -8  12 6.79751 401.448   2
   2  -8  13 7252.21 1783.77   2
   2  -8  13 8179.53 921.971   8
   2  -8  14 2538.14 1037.68   2
   2  -8  14 1888.85 475.431   8
   2  -8  15-163.006 213.040   8
   2  -8  16 3727.00 711.319   8
   2  -8  17 2882.39 651.343   8
   2  -8  18 4326.03 809.099   8
   2  -8  19 4474.08 846.424   8
   2  -8  20-240.096 180.396   8
   2  -8  21 3828.20 819.357   8
   2  -8  22 6252.08 1121.76   8
   2  -8  23-22.7262 261.848   8
   2  -8  24 2560.24 716.658   8
   2  -8  25 1712.75 564.995   8
   2  -8  26 415.337 361.772   8
  -2   7  21 856.574 431.590   5
  -2   7  20 1582.91 619.983   5
  -2   7  20 219.638 246.604   3
  -2   7  19-172.600 174.366   3
  -2   7  19-73.7751 124.660   5
  -2   7  18 1154.08 426.260   3
  -2   7  18 2172.51 665.562   5
  -2   7  17 359.660 186.796   3
  -2   7  17 753.854 377.764   5
  -2   7  16 293.636 94.4360   3
  -2   7  16 796.584 381.888   5
  -2   7  15 1954.19 529.465   5
  -2   7  15 790.487 342.529   3
  -2   7  14-64.0827 180.634   5
  -2   7  14 482.630 322.627   3
  -2   7  13 1297.37 408.369   3
  -2   7  13 2135.55 532.629   5
  -2   7  12 1326.60 407.024   3
  -2   7  12 2536.67 433.364   8
   2  -7 -12 1662.49 363.077   9
   2  -7 -11 329.543 139.139   9
  -2   7  11 678.818 194.848   8
  -2   7  11 561.895 273.425   3
  -2   7  11 502.457 248.744   5
  -2   7  10 8968.09 737.171   8
  -2   7  10 6223.07 864.499   3
  -2   7  10 9429.93 1032.78   5
   2  -7 -10 6018.94 697.998   9
  -2   7   9 371.663 153.067   8
  -2   7   9 231.951 173.333   3
  -2   7   9 118.470 48.5388   7
   2  -7  -9 255.134 124.678   9
  -2   7   9 570.424 262.055   5
  -2   7   8 1902.20 284.015   8
   2  -7  -8 1563.70 328.380   9
  -2   7   8 1488.56 398.313   3
  -2   7   8 1783.38 419.812   5
  -2   7   7 5926.82 769.184   3
   2  -7  -7 5710.15 638.428   9
  -2   7   7 7231.32 536.324   8
  -2   7   7 7718.80 839.257   5
  -2   7   6 9.96616 35.5004   8
  -2   7   6 124.161 70.8657   5
  -2   7   6-56.3103 96.5691   3
   2  -7  -6-10.0067 67.4331   9
   2  -7  -5 12811.7 959.252   9
  -2   7   5 13002.7 1051.32   5
  -2   7   5 10230.2 977.701   3
  -2   7   4 3670.87 522.127   5
  -2   7   4 2620.92 466.619   3
   2  -7  -4 3415.18 469.189   9
   2  -7  -3 1376.18 296.273   9
  -2   7   3 937.728 121.254   7
  -2   7   3 1205.09 289.885   5
  -2   7   3 927.107 286.625   3
  -2   7   2 1095.19 289.659   3
  -2   7   2 1227.21 302.600   5
  -2   7   2 1053.56 156.994   7
   2  -7  -2 964.365 250.425   9
   2  -7  -1 2677.85 428.932   9
  -2   7   1 1822.77 363.895   3
  -2   7   1 2014.60 382.268   5
  -2   7   1 2249.37 210.118   8
  -2   7   0 16263.7 663.262   8
  -2   7   0 14251.8 971.176   3
   2  -7   1 23223.9 1754.07   2
  -2   7  -1 22512.4 1218.92   3
  -2   7  -1 25987.6 950.244   8
   2  -7   2 295.969 157.500   2
  -2   7  -2 169.787 57.3067   4
  -2   7  -2 239.768 92.5103   8
  -2   7  -2 79.2361 103.477   3
   2  -7   3 25172.9 2086.75   2
  -2   7  -3 26294.0 1056.67   8
   2  -7   3 23283.9 1011.54   8
  -2   7  -3 25708.6 1288.61   1
  -2   7  -3 20966.3 1063.89   3
   2  -7   4 17820.3 905.664   8
   2  -7   4 19020.1 1999.71   2
  -2   7  -4 16342.1 841.579   3
  -2   7  -4 20315.0 959.007   8
  -2   7  -4 19781.9 1117.25   1
  -2   7  -5 411.301 149.600   8
   2  -7   5 608.702 479.881   2
   2  -7   5 502.694 164.426   8
  -2   7  -5 265.100 86.5509   3
  -2   7  -5 217.586 117.410   1
   2  -7   6 5279.60 248.943   4
  -2   7  -6 6599.64 635.424   1
   2  -7   6 5188.77 1207.62   2
  -2   7  -6 5040.28 319.825   3
   2  -7   6 5539.28 535.512   8
  -2   7  -7 2578.93 414.695   1
   2  -7   7 1993.36 351.660   8
   2  -7   7 1674.58 315.404   2
  -2   7  -8 13377.8 1007.40   1
   2  -7   8 11748.2 1917.63   2
   2  -7   8 12248.4 923.083   8
   2  -7   9 20446.4 2629.26   2
   2  -7   9 20624.9 1274.32   8
   2  -7  10-207.141 733.580   2
   2  -7  10 171.123 142.767   8
   2  -7  11 18432.3 1316.50   8
   2  -7  11 14822.1 2380.05   2
   2  -7  12 494.725 177.528   8
   2  -7  12 944.775 746.243   2
   2  -7  13 860.941 298.162   8
   2  -7  14 2385.12 511.147   8
   2  -7  15 1487.14 405.290   8
   2  -7  16 1052.47 399.469   8
   2  -7  17 601.028 365.420   8
   2  -7  18 463.075 278.538   8
   2  -7  19 4063.27 799.652   8
   2  -7  20 1211.40 435.361   8
   2  -7  21 1765.21 547.739   8
   2  -7  22 2484.57 667.285   8
   2  -7  23-21.0010 118.562   8
   2  -7  24 1650.25 604.129   8
   2  -7  25 1218.68 576.731   8
   2  -7  26 607.907 480.174   8
  -2   6  22 350.926 402.327   5
  -2   6  21 916.161 433.439   5
  -2   6  21 728.693 355.896   3
  -2   6  20 2437.34 681.256   5
  -2   6  20 1373.92 501.840   3
  -2   6  19 573.591 427.205   5
  -2   6  19-5.20620 221.733   3
  -2   6  18 1902.27 575.558   3
  -2   6  18 3473.48 820.532   5
  -2   6  17 1055.80 423.840   5
  -2   6  17 665.692 345.464   3
  -2   6  16 733.617 336.035   5
  -2   6  16 490.930 252.608   3
  -2   6  15 6261.96 967.135   5
  -2   6  15 3549.36 723.347   3
  -2   6  14 480.913 298.255   3
  -2   6  14 1488.25 434.073   5
  -2   6  14 1124.19 337.469   8
  -2   6  13 1371.68 377.310   5
  -2   6  13 374.737 187.074   3
  -2   6  13 1761.17 368.243   8
  -2   6  12 2926.72 464.533   8
  -2   6  12 1688.80 454.569   3
  -2   6  12 3158.69 600.209   5
  -2   6  11 136.778 148.458   3
  -2   6  11 385.104 166.473   8
  -2   6  11 358.679 220.045   5
  -2   6  10 6187.61 811.753   5
  -2   6  10 4799.82 734.793   3
  -2   6  10 6657.30 630.594   8
  -2   6   9 3215.00 585.881   3
  -2   6   9 3909.97 446.382   8
  -2   6   9 4422.41 644.116   5
  -2   6   8 1630.43 372.781   5
  -2   6   8 1399.86 254.074   8
  -2   6   8 922.504 297.794   3
  -2   6   7 3990.91 389.422   8
  -2   6   7 3587.62 546.095   5
  -2   6   7 2899.14 531.970   3
  -2   6   6 9.37563 43.0126   8
   2  -6  -6 4.34473 61.3366   9
  -2   6   6 30.1435 60.8457   5
  -2   6   6 57.5537 144.142   3
  -2   6   5 5974.47 736.656   3
  -2   6   5 7691.61 729.388   5
   2  -6  -5 6174.71 652.283   9
  -2   6   5 7159.03 431.843   8
   2  -6  -4 4040.69 519.622   9
  -2   6   4 3811.17 493.581   5
  -2   6   4 3125.36 497.328   3
  -2   6   3 52.7010 98.5544   5
   2  -6  -3 55.8659 90.4549   9
  -2   6   3 214.752 201.151   3
  -2   6   2 2677.81 239.333   7
  -2   6   2 2915.38 428.960   5
  -2   6   2 3187.52 479.090   3
   2  -6  -2 3158.65 450.104   9
  -2   6   1 2778.79 193.061   8
  -2   6   1 2819.67 423.918   3
  -2   6   1 2723.22 276.668   7
   2  -6  -1 2857.04 415.401   9
  -2   6   1 2540.19 421.405   5
  -2   6   0 12837.7 718.181   7
   2  -6   0 16496.0 1344.68   2
  -2   6   0 13080.2 975.707   9
  -2   6   0 11772.7 839.296   3
   2  -6   0 16226.1 1016.96   9
  -2   6   0 14711.7 558.404   8
  -2   6  -1 16850.5 908.643   7
  -2   6  -1 19325.0 712.770   8
  -2   6  -1 16002.3 933.136   3
  -2   6  -1 17784.1 1131.93   9
   2  -6   1 17514.7 1430.09   2
  -2   6  -2 4294.05 474.640   7
   2  -6   2 5371.53 825.613   2
  -2   6  -2 4905.80 356.326   8
   2  -6   2 5055.41 366.740   8
  -2   6  -2 4738.30 549.368   9
   2  -6   3 8834.08 545.631   8
  -2   6  -3 8032.46 724.622   7
  -2   6  -3 10120.3 714.816   1
   2  -6   3 11561.4 889.978   7
  -2   6  -3 9687.36 567.788   8
   2  -6   3 9438.38 1249.54   2
  -2   6  -4 15556.7 804.401   8
   2  -6   4 17865.5 1891.96   2
   2  -6   4 18871.9 1232.16   7
  -2   6  -4 15298.6 925.699   1
   2  -6   4 14381.4 775.932   8
   2  -6   5 2219.01 314.057   8
  -2   6  -5 1982.90 319.292   1
   2  -6   5 3014.69 813.241   2
   2  -6   5 2196.37 434.942   7
  -2   6  -5 2022.74 299.870   8
   2  -6   6 12652.9 1827.76   2
  -2   6  -6 12638.3 809.408   8
   2  -6   6 13747.3 854.463   8
  -2   6  -6 12155.8 851.246   1
   2  -6   7 1207.12 266.645   8
   2  -6   7 1253.29 631.969   2
   2  -6   8 5566.33 1240.81   2
   2  -6   8 5399.41 586.124   8
   2  -6   9 19868.2 1208.81   8
   2  -6   9 18652.1 2460.50   2
   2  -6  10 3369.76 930.193   2
   2  -6  10 3954.10 536.158   8
   2  -6  11 18340.0 1285.09   8
   2  -6  12 9282.69 929.007   8
   2  -6  13 185.149 148.326   8
   2  -6  14 7985.76 913.904   8
   2  -6  15 3488.21 618.798   8
   2  -6  16 363.345 179.359   8
   2  -6  17 447.322 251.827   8
   2  -6  18 991.050 395.638   8
   2  -6  19 804.950 348.418   8
   2  -6  20 2047.23 627.559   8
   2  -6  21 864.887 423.252   8
   2  -6  22 1890.62 628.434   8
   2  -6  23 319.670 166.737   8
   2  -6  24 1475.53 596.240   8
   2  -6  25 1534.90 607.686   8
   2  -6  26-271.589 242.814   8
  -2   5  23 678.106 438.565   5
  -2   5  22 0.35331 190.140   5
  -2   5  22-210.600 204.654   3
  -2   5  21 629.486 387.946   3
  -2   5  21 358.343 166.975   5
  -2   5  20 2505.51 712.054   5
  -2   5  20 1412.69 492.353   3
  -2   5  19 238.876 210.874   5
  -2   5  19 35.3050 158.712   3
  -2   5  18 3378.61 753.172   5
  -2   5  18 2192.19 561.986   3
  -2   5  17 2106.00 571.520   5
  -2   5  17 1260.16 438.707   3
  -2   5  16-105.495 170.894   3
  -2   5  16-31.2467 137.937   5
  -2   5  16-35.6460 101.909   8
  -2   5  15 6032.67 785.449   8
  -2   5  15 4239.51 801.555   3
  -2   5  15 6095.57 911.988   5
  -2   5  14 983.205 302.669   8
  -2   5  14 953.735 358.517   3
  -2   5  14 1669.33 454.452   5
  -2   5  13 401.669 208.950   8
  -2   5  13-40.9151 160.184   3
  -2   5  13 271.103 142.317   5
  -2   5  12 3045.87 617.249   3
  -2   5  12 4709.04 708.214   5
  -2   5  12 4272.77 559.006   8
  -2   5  11 112.299 88.2554   8
  -2   5  11 110.879 133.568   5
  -2   5  11 118.473 86.0199   3
  -2   5  10 5830.16 741.440   5
  -2   5  10 4420.54 687.897   3
  -2   5  10 5900.33 585.534   8
  -2   5   9 4782.50 710.026   3
  -2   5   9 5782.80 689.902   5
  -2   5   9 6443.37 576.765   8
  -2   5   8-17.6017 52.1510   8
  -2   5   8 40.1206 101.670   3
  -2   5   8-156.200 157.350   5
  -2   5   7 15535.3 1109.96   5
  -2   5   7 14969.4 783.586   8
  -2   5   6 333.824 380.023   6
  -2   5   6 957.144 312.192   3
  -2   5   6 1401.01 279.106   5
  -2   5   6 1126.55 179.299   8
  -2   5   5 4498.14 1095.82   6
  -2   5   5 3812.05 548.159   3
  -2   5   5 4831.58 338.379   8
  -2   5   5 5077.48 567.978   5
  -2   5   4 35551.5 1032.68   8
  -2   5   4 34492.9 1575.71   5
   2  -5  -3 3134.63 537.330   5
  -2   5   3 2280.26 382.978   3
   2  -5  -3 2813.70 404.511   9
  -2   5   3 3010.16 406.925   5
   2  -5  -2 8204.41 711.203   9
  -2   5   2 7434.26 631.071   5
  -2   5   1 6132.07 591.924   5
   2  -5  -1 7730.25 678.843   9
  -2   5   0 175.179 90.2028   9
  -2   5   0 340.709 115.290   7
   2  -5   0 373.542 100.256   9
   2  -5   0 494.314 218.835   2
  -2   5   0 389.457 67.6345   8
  -2   5   0 343.336 205.235   2
   2  -5   1 18669.1 1408.02   2
  -2   5  -1 20354.1 966.670   7
  -2   5  -1 19434.5 1127.07   9
  -2   5  -1 18496.4 1555.97   2
   2  -5   1 20217.8 708.973   8
   2  -5   1 23659.4 1192.80   9
  -2   5  -1 21365.9 723.827   8
  -2   5  -2 5837.74 587.984   9
  -2   5  -2 6251.34 509.417   1
  -2   5  -2 6147.16 384.448   8
  -2   5  -2 6561.18 1009.01   2
   2  -5   2 6604.36 866.132   2
   2  -5   2 5869.41 374.049   8
  -2   5  -2 5456.31 516.661   7
  -2   5  -3 10269.7 568.501   8
  -2   5  -3 8696.51 1247.30   2
   2  -5   3 12334.3 878.040   7
   2  -5   3 11257.0 1318.43   2
  -2   5  -3 10073.2 670.292   1
  -2   5  -3 10841.6 785.056   9
   2  -5   3 10378.9 577.496   8
  -2   5  -3 9136.65 749.646   7
   2  -5   4 16933.1 1740.19   2
   2  -5   4 16985.2 1097.78   7
  -2   5  -4 13094.6 961.084   7
   2  -5   4 13573.9 803.202   1
  -2   5  -4 13403.9 818.639   1
  -2   5  -4 13693.4 727.037   8
  -2   5  -4 12931.5 1558.03   2
   2  -5   4 13572.2 721.058   8
   2  -5   5 3218.65 398.180   1
  -2   5  -5 3010.21 375.588   1
   2  -5   5 4072.87 564.384   7
   2  -5   5 3139.44 769.172   2
  -2   5  -5 3573.38 373.709   8
  -2   5  -5 3228.57 797.393   2
   2  -5   5 3210.92 366.649   8
   2  -5   6 28528.6 2607.80   2
  -2   5  -6 28219.8 1248.55   8
   2  -5   6 28526.1 1279.53   8
   2  -5   7 559.658 389.254   2
   2  -5   7 247.414 104.562   8
   2  -5   8 1288.36 767.391   2
  -2   5  -8 1441.38 195.719   3
   2  -5   8 1502.46 312.426   8
  -2   5  -9 14612.1 763.991   3
   2  -5   9 15532.8 1064.06   8
  -2   5 -10 11591.6 743.526   3
   2  -5  10 11414.4 944.319   8
   2  -5  11 22407.1 1417.82   8
  -2   5 -11 21746.5 1164.79   3
   2  -5  12 12937.2 1102.98   8
   2  -5  13-54.9566 101.861   8
   2  -5  14 2522.94 538.042   8
   2  -5  15 4522.82 714.419   8
   2  -5  16 804.200 320.390   8
   2  -5  17 6833.06 971.862   8
   2  -5  18 57.7318 215.910   8
   2  -5  19 2502.42 625.869   8
   2  -5  20 3857.27 812.442   8
   2  -5  21 241.556 266.065   8
   2  -5  22 1628.91 604.083   8
   2  -5  23 409.572 274.724   8
   2  -5  24 857.463 444.223   8
   2  -5  25 409.647 237.984   8
   2  -5  26 379.432 340.262   8
  -2   4  23 826.580 386.568   3
  -2   4  22 675.868 395.258   5
  -2   4  22-13.3329 157.249   3
  -2   4  21 423.843 283.752   5
  -2   4  21 551.684 319.994   3
  -2   4  20 2345.72 640.127   5
  -2   4  20 1243.42 416.320   3
  -2   4  19 121.045 210.657   5
  -2   4  19-155.343 90.5941   3
  -2   4  18 2868.19 608.620   8
  -2   4  18 3153.36 712.448   5
  -2   4  18 2204.66 560.386   3
  -2   4  17 2872.55 657.096   5
  -2   4  17 3325.37 633.907   8
  -2   4  17 1809.36 499.134   3
  -2   4  16 27.4402 103.722   8
  -2   4  16 391.422 198.315   5
  -2   4  16 196.327 164.892   3
  -2   4  15 6280.81 901.202   5
  -2   4  15 5539.59 758.755   8
  -2   4  14 466.574 216.064   5
  -2   4  14 448.992 241.520   3
  -2   4  14 546.873 201.463   8
  -2   4  13 889.694 321.300   3
  -2   4  13 1342.22 365.594   5
  -2   4  13 1688.11 371.990   8
  -2   4  12 10584.5 1053.52   5
  -2   4  12 11477.2 921.063   8
  -2   4  12 8687.89 1017.13   3
  -2   4  11 37.8019 58.1479   8
  -2   4  11 21.0478 124.627   5
  -2   4  11 13.2643 94.0810   3
  -2   4  10 5013.19 532.386   8
  -2   4  10 4088.61 656.746   3
  -2   4  10 4819.63 631.496   5
  -2   4   9 7271.66 739.165   5
  -2   4   9 7427.04 613.671   8
  -2   4   9 5642.97 757.155   3
  -2   4   8 5708.80 631.564   5
  -2   4   8 5225.75 475.245   8
  -2   4   8 4362.34 640.353   3
  -2   4   7 34732.6 1623.85   5
  -2   4   7 28674.6 3326.14   6
  -2   4   7 26422.3 1639.67   3
  -2   4   7 33814.7 1268.27   8
  -2   4   6 6218.09 708.427   3
  -2   4   6 9116.14 726.052   5
  -2   4   6 7088.46 1574.62   6
  -2   4   6 8479.13 514.913   8
   2  -4  -5 1146.17 304.637   5
  -2   4   5 1206.44 159.859   8
  -2   4   5 1820.81 649.492   6
  -2   4   5 1253.87 269.494   5
  -2   4   5 795.340 222.174   3
  -2   4   4 4888.18 291.466   8
  -2   4   4 4759.29 1227.40   6
   2  -4  -4 6313.42 694.250   5
  -2   4   4 5736.62 519.167   5
  -2   4   3 243.054 83.7795   5
   2  -4  -3 113.226 127.007   5
  -2   4   2 7576.67 581.264   5
  -2   4   1 15556.0 861.753   5
  -2   4   1 14893.5 1035.55   2
   2  -4  -1 16784.3 992.217   9
   2  -4   0 2099.85 378.967   2
  -2   4   0 1559.25 373.165   2
   2  -4   0 1663.14 285.375   9
   2  -4   1 48422.3 1307.60   8
   2  -4   1 55271.1 1909.25   9
  -2   4  -1 47035.5 2433.36   2
  -2   4  -1 47871.5 1845.60   9
  -2   4  -1 52313.6 1343.09   8
   2  -4   1 46959.9 2179.50   2
  -2   4  -1 48998.8 1227.11   4
  -2   4  -1 53156.6 1683.34   7
  -2   4  -2 98792.1 2434.24   8
  -2   4  -2 92524.6 2884.77   9
  -2   4  -2 100749. 4039.38   2
   2  -4   2 97123.0 2434.77   8
  -2   4  -2 93982.8 2647.04   1
  -2   4  -2 95945.9 2823.16   7
   2  -4   2 98049.5 3828.30   2
  -2   4  -3 5721.23 399.593   8
  -2   4  -3 5792.24 563.468   7
  -2   4  -3 5782.10 908.576   2
   2  -4   3 5676.42 461.138   1
  -2   4  -3 5950.41 528.739   9
   2  -4   3 5677.83 854.633   2
  -2   4  -3 5403.39 457.796   1
   2  -4   3 7359.80 628.275   7
   2  -4   3 5647.37 404.976   8
   2  -4   4 37305.1 1364.78   8
  -2   4  -4 34708.0 2455.94   2
  -2   4  -4 36688.3 1419.21   1
   2  -4   4 36370.6 2619.20   2
  -2   4  -4 35500.8 1325.71   8
   2  -4   4 38082.8 1454.26   1
  -2   4  -4 37256.3 1708.22   7
   2  -4   4 45370.1 1197.01   4
   2  -4   4 39794.0 1748.13   7
   2  -4   5 8203.48 599.497   8
  -2   4  -5 8526.82 802.049   7
   2  -4   5 9440.29 1317.17   2
  -2   4  -5 8060.87 570.004   8
   2  -4   5 8870.57 797.158   7
   2  -4   5 8719.13 636.306   1
   2  -4   6 3280.83 399.897   8
   2  -4   6 3829.93 454.056   1
   2  -4   6 3202.16 837.480   2
   2  -4   6 4021.55 562.036   7
  -2   4  -6 3143.52 373.573   8
  -2   4  -7 2412.97 285.024   3
   2  -4   7 2231.44 353.427   8
   2  -4   8 385.917 157.932   8
  -2   4  -8 432.733 130.014   3
  -2   4  -9 31173.5 1375.05   3
   2  -4   9 30722.8 1578.37   8
   2  -4  10 1159.56 306.797   8
  -2   4 -10 1132.27 261.165   3
  -2   4 -11 21231.6 1288.61   3
   2  -4  11 20643.2 1387.88   8
   2  -4  12 2605.78 486.730   8
   2  -4  13 329.147 202.278   8
   2  -4  14 2108.03 462.141   8
   2  -4  15 380.503 220.996   8
   2  -4  16 5339.71 816.943   8
   2  -4  17 1726.36 482.318   8
   2  -4  18 8543.69 1134.34   8
   2  -4  19 2274.02 625.624   8
   2  -4  20 4287.10 866.089   8
   2  -4  21-4.98793 97.6632   8
   2  -4  22 815.990 409.029   8
   2  -4  23 432.635 387.263   8
   2  -4  24 627.400 413.129   8
   2  -4  25 728.803 373.022   8
   2  -4  26-127.577 194.410   8
  -2   3  24-14.3211 176.457   3
  -2   3  23 1041.42 405.414   3
  -2   3  22 703.294 315.962   3
  -2   3  21 226.478 234.434   3
  -2   3  21-93.8104 135.961   5
  -2   3  20 1966.62 552.559   5
  -2   3  20 1394.75 435.723   3
  -2   3  19 1473.77 491.177   3
  -2   3  19 1497.10 485.852   5
  -2   3  19 1512.99 461.288   8
  -2   3  18 2369.19 582.932   3
  -2   3  18 3665.95 740.623   5
  -2   3  18 3791.65 679.876   8
  -2   3  17 5884.01 845.491   8
  -2   3  17 5585.97 879.680   5
   2  -3 -17 5260.24 1770.22   6
  -2   3  17 4028.05 727.777   3
  -2   3  16-280.821 226.823   3
   2  -3 -16-88.6737 605.212   6
  -2   3  16 73.7378 123.276   8
  -2   3  16 11.0359 146.256   5
  -2   3  15 7307.55 928.600   5
   2  -3 -15 4727.31 1503.96   6
  -2   3  15 4199.11 730.890   3
  -2   3  15 7439.23 885.125   8
   2  -3 -14 953.535 686.609   6
  -2   3  14 1455.36 424.531   5
  -2   3  14 1481.65 361.856   8
  -2   3  14 1187.65 383.908   3
  -2   3  13 228.697 132.290   8
  -2   3  13 148.612 185.755   5
   2  -3 -13 157.792 608.239   6
  -2   3  13-94.7081 147.001   3
  -2   3  12 12927.9 1001.18   8
  -2   3  12 15449.5 1202.72   5
  -2   3  12 9778.93 1041.94   3
   2  -3 -12 11363.3 2234.54   6
   2  -3 -11 3541.83 1156.14   6
  -2   3  11 4257.77 529.438   8
  -2   3  11 2643.97 522.801   3
  -2   3  11 3990.26 574.846   5
  -2   3  10 242.026 121.674   8
  -2   3  10 99.3974 107.291   5
  -2   3  10 118.462 102.399   3
  -2   3   9 7995.08 882.807   3
  -2   3   9 11289.2 769.931   8
   2  -3  -9 11098.1 2069.54   6
  -2   3   9 10917.3 881.208   5
   2  -3  -8 1873.64 758.042   6
  -2   3   8 2060.66 296.936   8
  -2   3   8 1920.86 332.181   5
  -2   3   8 1832.51 402.528   3
   2  -3  -7 3645.64 1013.81   6
  -2   3   7 4337.40 472.581   5
  -2   3   7 3439.13 524.904   3
  -2   3   7 4165.18 393.722   8
  -2   3   6 11677.6 631.287   8
  -2   3   6 12426.8 804.567   5
  -2   3   6 11222.8 2055.53   6
   2  -3  -6 13286.5 921.182   5
  -2   3   5 1652.23 258.952   5
  -2   3   5 1029.69 320.827   6
   2  -3  -5 2001.54 316.559   5
  -2   3   5 1610.54 200.807   8
   2  -3  -4 16678.1 956.297   5
  -2   3   4 13864.2 565.053   8
  -2   3   4 13169.4 1842.67   6
  -2   3   4 13889.8 777.162   5
   2  -3  -3 32362.1 1372.87   5
  -2   3   3 27310.0 1118.36   5
  -2   3   3 31523.4 2795.31   6
  -2   3   2 1559.74 214.278   5
   2  -3   0 3838.11 419.124   9
  -2   3   0 4110.10 251.664   4
  -2   3   0 3315.82 428.295   2
  -2   3  -1 1748.76 219.784   1
  -2   3  -1 1587.02 274.672   9
   2  -3   1 1407.39 296.032   2
   2  -3   1 1457.18 130.229   4
   2  -3   1 1644.26 257.311   9
   2  -3   1 1711.22 161.111   8
  -2   3  -1 1890.62 401.336   2
  -2   3  -1 1808.81 130.238   4
   2  -3   2 52715.6 1718.93   1
   2  -3   2 63141.1 1473.83   4
  -2   3  -2 57018.7 2697.89   2
  -2   3  -2 55518.6 1909.02   7
  -2   3  -2 47381.0 1828.68   9
   2  -3   2 58010.9 1946.24   9
   2  -3   2 56516.3 2547.13   2
  -2   3  -2 50841.7 1680.96   1
   2  -3   2 53997.2 1617.19   8
  -2   3  -3 1134.41 210.013   1
  -2   3  -3 1008.55 201.332   9
  -2   3  -3 1267.81 258.264   7
   2  -3   3 1110.21 189.860   1
   2  -3   3 1089.00 178.209   8
   2  -3   3 1297.09 428.615   2
  -2   3  -3 1393.69 414.629   2
  -2   3  -4 4361.39 504.040   7
   2  -3   4 3707.72 755.229   2
   2  -3   4 4270.48 418.194   1
   2  -3   4 4516.28 323.874   4
   2  -3   4 4501.00 499.964   7
   2  -3   4 3971.05 381.898   8
   2  -3   5 24429.0 1306.90   7
  -2   3  -5 24476.1 1381.97   7
   2  -3   5 21446.0 1927.44   2
   2  -3   5 24547.2 1108.83   8
   2  -3   6 802.328 238.832   7
  -2   3  -6 530.508 157.101   5
  -2   3  -6 620.755 227.079   7
   2  -3   6 640.730 173.977   8
  -2   3  -7 1961.06 321.376   3
   2  -3   7 1593.57 311.238   8
  -2   3  -8 834.692 228.704   3
   2  -3   8 595.311 197.334   8
   2  -3   9 20658.1 1263.97   8
  -2   3  -9 19572.4 1201.59   3
   2  -3  10 1465.59 351.478   8
  -2   3 -10 1147.70 283.352   3
   2  -3  11 8719.35 868.085   8
   2  -3  12 16717.4 1303.86   8
   2  -3  13 174.777 182.835   8
   2  -3  14 12317.9 1181.78   8
   2  -3  15 7117.44 938.448   8
   2  -3  16 5912.20 888.762   8
   2  -3  17 1967.78 506.604   8
   2  -3  18 5194.17 882.206   8
   2  -3  19 1717.43 503.981   8
   2  -3  20 2486.64 662.482   8
   2  -3  21-115.238 275.202   8
   2  -3  22 1787.56 574.357   8
   2  -3  23 1247.08 504.590   8
   2  -3  24 150.932 226.364   8
   2  -3  25 2606.64 842.936   8
   2  -3  26-254.467 345.635   8
  -2   2  25 448.853 348.450   3
  -2   2  24 165.463 166.985   3
  -2   2  23 138.060 165.473   3
  -2   2  22 1164.58 461.393   3
  -2   2  21-231.331 128.027   3
  -2   2  21-281.579 215.575   8
  -2   2  20 984.579 386.274   3
  -2   2  20 1375.93 437.059   8
  -2   2  19 2746.28 629.017   5
  -2   2  19 2262.57 528.555   8
  -2   2  19 1956.95 518.653   3
   2  -2 -18 333.710 549.201   6
  -2   2  18 354.944 215.303   8
  -2   2  18 436.076 215.799   5
  -2   2  18 450.294 300.599   3
  -2   2  17 3884.18 703.828   5
  -2   2  17 3639.03 648.501   8
  -2   2  17 2591.64 579.369   3
   2  -2 -17 1970.52 845.060   6
   2  -2 -16 656.537 534.232   6
  -2   2  16 457.080 274.813   3
  -2   2  16 1382.21 406.403   5
  -2   2  16 1184.90 352.896   8
  -2   2  15 2013.91 439.153   8
  -2   2  15 794.314 280.081   3
  -2   2  15 2030.79 488.343   5
   2  -2 -15 1438.42 742.894   6
   2  -2 -14 3530.21 1324.49   6
  -2   2  14 3326.97 581.115   5
  -2   2  14 3206.73 552.539   8
  -2   2  14 2321.33 516.465   3
  -2   2  13-177.390 100.706   3
  -2   2  13 72.6607 88.8381   8
  -2   2  13-34.5367 68.0555   5
   2  -2 -13-417.557 682.948   6
  -2   2  12 5644.23 652.630   8
  -2   2  12 5743.10 700.179   5
  -2   2  12 3575.61 614.547   3
   2  -2 -12 4540.04 1525.98   6
  -2   2  11 4988.23 606.130   5
  -2   2  11 3495.53 589.173   3
  -2   2  11 4984.14 575.836   8
   2  -2 -11 3101.82 1339.10   6
  -2   2  10 535.700 143.339   5
   2  -2 -10 278.655 365.452   6
  -2   2  10 620.902 193.394   8
  -2   2  10 319.122 228.508   3
  -2   2   9 21203.0 1114.70   8
   2  -2  -9 17310.3 2633.85   6
  -2   2   9 20945.7 1164.12   5
  -2   2   9 15844.0 1209.54   3
   2  -2  -9 17048.2 937.526   8
   2  -2  -8 201.742 106.147   8
  -2   2   8 144.943 43.3156   8
  -2   2   8 88.7915 122.463   5
   2  -2  -8-125.070 457.239   6
   2  -2  -7 18101.3 862.040   8
   2  -2  -7 22036.1 1130.18   5
   2  -2  -7 20217.2 2684.38   6
  -2   2   7 19998.4 1015.60   5
  -2   2   7 20457.9 970.961   8
   2  -2  -6 18261.2 806.211   8
  -2   2   6 18987.9 946.647   5
   2  -2  -6 17705.3 2400.68   6
   2  -2  -6 21639.0 1036.83   5
  -2   2   6 20034.4 884.831   8
  -2   2   5 515.037 113.273   8
   2  -2  -5 328.222 469.403   6
   2  -2  -5 447.490 97.4419   8
  -2   2   5 587.908 134.694   5
   2  -2  -5 736.561 173.800   5
   2  -2  -4 52736.4 3661.50   6
   2  -2  -4 49135.4 1556.26   5
  -2   2   4 40928.3 3359.21   6
   2  -2  -4 41904.8 1235.28   8
  -2   2   4 43895.8 1393.91   5
  -2   2   4 41681.6 1261.31   8
  -2   2   3 77900.3 4397.99   6
  -2   2   3 78035.7 2052.69   5
   2  -2  -3 72987.9 1892.25   8
  -2   2   2 5909.27 329.961   5
   2  -2  -2 6074.04 399.300   5
  -2   2   2 7067.20 1149.10   6
  -2   2   1 6522.73 367.527   4
  -2   2   0 898.968 196.117   2
  -2   2   0 1114.91 146.899   1
   2  -2   0 903.645 119.705   4
  -2   2   0 958.924 113.072   4
   2  -2   1 1758.66 160.356   4
   2  -2   1 1494.43 186.969   1
  -2   2  -1 1155.51 247.177   2
  -2   2  -1 1455.75 173.383   1
   2  -2   1 1394.11 257.540   2
   2  -2   1 1206.88 216.195   9
  -2   2  -1 1687.26 146.794   4
  -2   2  -2 35192.9 1909.20   2
  -2   2  -2 30528.9 1239.42   1
   2  -2   2 41437.9 1473.47   9
   2  -2   2 46386.4 2042.37   2
  -2   2  -2 34924.0 1385.34   9
   2  -2   2 52082.3 1305.82   4
   2  -2   2 42604.6 1343.37   1
  -2   2  -3 723.155 140.227   5
  -2   2  -3 899.982 153.335   4
  -2   2  -3 1135.43 234.060   7
  -2   2  -3 889.919 166.253   9
   2  -2   3 817.333 297.108   2
   2  -2   3 1369.03 195.780   4
   2  -2   4 11640.8 782.044   7
  -2   2  -4 10170.3 599.678   5
   2  -2   4 11907.5 619.231   4
  -2   2  -4 11045.9 623.612   9
  -2   2  -4 12293.4 846.005   7
  -2   2  -5 113.007 147.249   7
   2  -2   5 60.7611 60.3632   7
  -2   2  -5 132.642 70.2291   5
   2  -2   6 8.96544 84.0429   5
   2  -2   6 169.217 146.593   7
  -2   2  -6 221.703 148.854   3
   2  -2   6 132.132 90.9324   8
  -2   2  -6 158.319 170.145   7
  -2   2  -6-10.5982 73.8501   5
   2  -2   7 8454.31 709.148   8
  -2   2  -7 9222.67 766.659   3
   2  -2   7 7249.23 698.448   7
   2  -2   7 7985.10 705.011   5
   2  -2   8 840.940 211.508   5
   2  -2   8 542.212 157.444   8
  -2   2  -8 748.434 218.020   3
   2  -2   9 18165.9 1192.39   8
   2  -2   9 17426.0 1165.26   5
   2  -2  10 16872.0 1206.74   5
   2  -2  10 17016.1 1205.67   8
   2  -2  11 1304.01 343.574   5
   2  -2  11 1123.04 346.506   8
   2  -2  12 17011.6 1308.21   8
   2  -2  12 16336.6 1295.13   5
   2  -2  13 1004.70 318.163   8
   2  -2  13 697.282 272.184   5
   2  -2  14 12856.8 1236.50   8
   2  -2  15 6914.62 943.468   8
   2  -2  16-220.269 118.263   8
   2  -2  17 11852.4 1311.95   8
   2  -2  18 7845.56 1102.31   8
   2  -2  19 1636.48 495.736   8
   2  -2  20 3784.20 825.340   8
   2  -2  21 692.531 388.227   8
   2  -2  22 1226.41 482.249   8
   2  -2  23 897.872 400.075   8
   2  -2  24 218.202 235.202   8
   2  -2  25 1467.82 602.222   8
   2  -2  26 531.635 391.441   8
  -2   1  26 42.6642 119.887   3
  -2   1  25 1237.27 467.885   3
  -2   1  24-125.081 195.861   3
  -2   1  23 84.0798 95.8484   8
  -2   1  23-71.5807 182.819   3
  -2   1  22 955.069 386.569   8
  -2   1  22 327.724 274.077   3
  -2   1  21-23.9400 219.635   3
  -2   1  21 418.034 240.135   8
  -2   1  20 575.220 256.826   3
  -2   1  20 839.714 383.920   8
  -2   1  19 1443.99 423.615   3
  -2   1  19 1517.84 468.003   8
   2  -1 -19 1841.22 1356.41   6
   2  -1 -18-199.179 367.224   6
  -2   1  18-83.5049 120.410   3
  -2   1  18-25.7969 75.7702   8
   2  -1 -17 1949.57 995.070   6
  -2   1  17 1470.28 408.732   8
  -2   1  17 923.573 351.089   3
   2  -1 -16 1084.73 500.319   6
  -2   1  16 652.861 251.337   5
  -2   1  16 707.842 361.485   3
  -2   1  16 324.243 119.665   8
  -2   1  15 1702.67 431.443   8
  -2   1  15 1841.98 435.468   5
  -2   1  15 1097.40 348.693   3
  -2   1  14 1155.70 319.518   8
  -2   1  14 835.467 292.183   3
  -2   1  14 1452.82 359.968   5
   2  -1 -14 800.805 645.468   6
  -2   1  13 978.155 274.527   5
  -2   1  13 908.234 285.655   8
  -2   1  13 553.048 240.212   3
  -2   1  12 8726.59 817.449   8
  -2   1  12 7746.65 788.919   5
  -2   1  12 6287.08 798.672   3
   2  -1 -11 859.918 794.784   6
  -2   1  11 595.176 237.141   3
  -2   1  11 718.636 252.060   8
  -2   1  11 565.066 195.256   5
  -2   1  10 1927.30 404.235   3
   2  -1 -10 2724.30 1034.17   6
  -2   1  10 2231.37 378.493   5
  -2   1  10 2126.55 362.904   8
  -2   1   9 9336.96 716.298   5
   2  -1  -9 7453.92 1826.41   6
  -2   1   9 9272.72 716.789   8
   2  -1  -8 6846.53 576.458   5
  -2   1   8 6759.55 575.032   8
   2  -1  -8 5997.21 501.667   8
   2  -1  -8 7232.83 1767.54   6
  -2   1   8 6352.51 547.113   5
   2  -1  -7 18585.2 2768.81   6
  -2   1   7 16542.8 869.158   8
   2  -1  -7 15693.4 813.897   8
  -2   1   7 16731.8 868.054   5
   2  -1  -7 16586.5 879.831   5
   2  -1  -6 20774.4 926.168   5
   2  -1  -6 20445.9 2741.55   6
  -2   1   6 19807.4 894.845   5
  -2   1   6 18984.8 885.684   8
   2  -1  -6 19764.1 862.455   8
   2  -1  -5 7933.48 482.583   5
   2  -1  -5 7440.31 455.748   8
  -2   1   5 7210.00 468.453   8
   2  -1  -5 7835.47 1513.75   6
  -2   1   5 7288.53 460.100   5
   2  -1  -4 2637.21 241.735   5
  -2   1   4 2565.38 227.248   5
   2  -1  -4 2621.65 239.934   8
   2  -1  -4 4411.49 1138.80   6
  -2   1   4 2763.77 257.576   8
   2  -1  -3 3038.75 244.253   8
  -2   1   3 2858.39 769.159   6
  -2   1   3 2573.66 197.213   5
   2  -1  -3 3160.73 226.775   5
   2  -1  -3 4055.14 997.862   6
   2  -1  -2 6718.42 419.956   4
  -2   1   2 7792.60 1269.83   6
   2  -1  -2 9444.67 1319.90   6
  -2   1   2 6489.40 397.748   4
  -2   1   1 33713.9 2347.89   6
  -2   1   1 28947.6 925.302   4
   2  -1  -1 30641.9 975.943   4
  -2   1   0 10605.0 448.889   4
   2  -1   0 10870.0 470.086   4
  -2   1   0 9416.10 389.350   1
   2  -1   0 10054.4 414.676   1
  -2   1  -1 943.394 130.975   4
   2  -1   1 933.526 135.750   4
  -2   1  -1 633.415 96.0014   5
   2  -1   1 543.025 95.1649   5
   2  -1   1 571.019 114.305   1
  -2   1  -1 803.284 193.889   2
   2  -1   1 771.657 145.562   2
  -2   1  -2 8551.27 466.085   5
   2  -1   2 10333.8 571.867   9
   2  -1   2 9308.39 508.248   5
   2  -1   2 8653.96 778.844   2
  -2   1  -3 2254.02 246.513   5
  -2   1  -3 2286.87 249.461   9
   2  -1   3 2639.11 304.830   5
  -2   1  -3 2806.71 301.535   4
   2  -1   3 3518.88 325.584   4
  -2   1  -4 7406.49 634.384   7
  -2   1  -4 5991.34 394.813   9
   2  -1   4 6791.76 484.065   4
   2  -1   4 6858.85 540.622   5
  -2   1  -4 5714.41 447.839   5
   2  -1   5-22.9842 74.9292   5
  -2   1  -5 120.606 72.6068   5
  -2   1  -5 150.014 95.7403   7
  -2   1  -6 148.773 154.023   3
   2  -1   6 51.3566 91.7557   7
  -2   1  -6 199.781 117.286   7
  -2   1  -6 45.4785 50.4099   5
   2  -1   6 217.075 105.174   5
  -2   1  -7 16574.0 1143.88   3
   2  -1   7 15036.3 985.038   5
  -2   1  -7 14604.6 1152.85   7
   2  -1   7 11547.5 862.572   7
   2  -1   8 1840.24 344.277   8
   2  -1   8 1871.98 367.539   5
   2  -1   9 3050.29 494.789   8
   2  -1   9 3342.94 520.164   5
   2  -1  10 6305.83 737.663   5
   2  -1  10 6170.79 718.796   8
   2  -1  11 3870.29 583.731   8
   2  -1  11 4034.59 604.610   5
   2  -1  12 10817.4 1052.37   8
   2  -1  12 11642.3 1119.75   5
   2  -1  13 2684.76 532.133   5
   2  -1  13 2701.88 548.452   8
   2  -1  14 13182.4 1252.39   8
   2  -1  14 11661.6 1208.25   5
   2  -1  15 7746.91 1016.28   5
   2  -1  15 7382.15 992.157   8
   2  -1  16 2156.81 534.957   8
   2  -1  16 2620.86 620.519   5
   2  -1  17 5603.42 902.791   8
   2  -1  17 5146.79 879.033   5
   2  -1  18 8637.92 1181.04   8
   2  -1  19 303.242 164.690   8
   2  -1  20 2241.95 609.891   8
   2  -1  21 1836.12 552.629   8
   2  -1  22 935.162 453.308   8
   2  -1  23 2810.04 757.239   8
   2  -1  24 149.678 116.996   8
   2  -1  25 255.589 292.025   8
  -2   0  25 1419.22 527.896   3
  -2   0  24 1305.09 468.742   3
  -2   0  24 1402.15 490.214   8
  -2   0  23-24.2373 169.747   3
  -2   0  23 99.5889 102.589   8
  -2   0  22 1360.62 492.905   8
  -2   0  22 940.892 435.917   3
  -2   0  21 922.406 373.639   3
   2   0 -21 1016.58 1069.66   6
  -2   0  21 1152.19 448.160   8
  -2   0  20 897.825 387.105   8
   2   0 -20 69.7372 1045.83   6
  -2   0  20 610.890 232.027   3
  -2   0  19 2775.78 590.747   8
   2   0 -19 2130.06 1642.81   6
  -2   0  19 1757.73 476.302   3
   2   0 -18 910.460 906.791   6
  -2   0  18 391.354 206.129   8
  -2   0  18-173.900 111.835   3
  -2   0  17 617.912 178.306   3
  -2   0  17 1503.10 417.356   8
  -2   0  16 633.652 253.037   8
  -2   0  16 679.233 341.706   3
  -2   0  15 1878.49 429.006   8
  -2   0  15 1453.07 403.704   3
  -2   0  14 2590.36 545.466   3
  -2   0  14 3869.45 594.546   8
  -2   0  13 144.506 130.407   3
  -2   0  13 222.957 157.722   8
  -2   0  12 6250.79 770.915   3
  -2   0  12 7787.51 778.953   8
  -2   0  11 5018.27 583.941   8
  -2   0  11 4138.52 616.017   3
  -2   0  10 2236.65 367.053   8
  -2   0   9 11236.8 810.232   8
   2   0  -8 4308.37 443.333   8
   2   0  -8 4687.37 437.810   5
  -2   0   8 4761.46 477.851   8
  -2   0   7 4875.01 458.529   8
   2   0  -7 4625.54 416.481   5
   2   0  -7 4690.09 437.341   8
  -2   0   6 17321.2 870.225   8
   2   0  -6 17863.6 813.093   5
   2   0  -6 18061.3 881.547   8
   2   0  -5-6.71564 28.9400   5
  -2   0   5 12.7764 63.1587   8
   2   0  -5 33.1842 41.6463   8
  -2   0   4 23792.8 1014.36   4
   2   0  -4 26811.7 874.048   5
   2   0  -4 28955.6 1038.47   8
   2   0  -3 20515.6 847.578   4
  -2   0   3 18481.5 788.956   4
   2   0  -2 7378.01 1299.38   6
   2   0  -2 5396.55 366.421   4
  -2   0   2 4841.62 331.376   4
  -2   0   1 16619.2 1759.87   6
   2   0  -1 17343.8 1784.62   6
   2   0  -1 17666.1 684.706   4
  -2   0   1 16489.4 636.557   4
  -2   0   0 1608.97 175.158   4
  -2   0   0 1704.58 170.877   5
  -2   0   0 1245.10 392.062   6
   2   0   0 1558.65 504.867   6
   2   0   0 1637.69 172.844   5
   2   0   0 2095.08 219.156   4
  -2   0  -1 1487.23 417.739   6
  -2   0  -1 1484.42 196.576   5
   2   0   1 1407.39 185.811   5
  -2   0  -1 2103.26 252.198   4
   2   0   1 1729.34 213.637   4
  -2   0  -2 1958.75 247.100   5
   2   0   2 2176.13 271.031   5
  -2   0  -2 2483.14 294.413   4
   2   0   3 11990.8 694.128   5
   2   0   3 12520.8 513.383   9
  -2   0  -3 10399.2 634.083   5
   2   0   3 12697.9 704.381   4
  -2   0  -4 11699.3 520.745   9
  -2   0  -4 12567.5 741.436   5
  -2   0  -4 16416.8 932.958   7
   2   0   4 14315.1 772.347   4
   2   0   4 14799.3 837.312   5
   2   0   5 2735.27 377.367   5
  -2   0  -5 2308.92 202.099   9
  -2   0  -5 2388.36 335.045   5
  -2   0  -5 3832.15 536.057   3
  -2   0  -5 3261.75 456.299   7
  -2   0  -6 7741.60 754.489   7
   2   0   6 7352.98 659.204   5
  -2   0  -6 8077.21 830.127   3
  -2   0  -7 18272.2 1295.36   7
   2   0   7 17860.2 1139.20   5
   2   0   8 4538.43 587.068   5
   2   0   8 3012.44 413.379   7
   2   0   9 1685.47 372.140   5
   2   0  10 9419.51 938.290   8
   2   0  10 10170.9 988.582   5
   2   0  11 426.568 230.269   8
   2   0  11-201.143 224.044   5
   2   0  12 14635.8 1291.30   5
   2   0  12 13680.6 1214.94   8
   2   0  13 1315.87 407.027   5
   2   0  13 1389.14 389.922   8
   2   0  14 691.104 290.890   5
   2   0  14 232.785 172.950   8
   2   0  15 7154.11 971.936   8
   2   0  15 8909.59 1102.60   5
   2   0  16 438.488 366.658   5
   2   0  16 73.9509 153.629   8
   2   0  17 1635.90 488.209   8
   2   0  17 2474.59 638.640   5
   2   0  18 4640.40 847.569   8
   2   0  18 5083.48 936.180   5
   2   0  19 837.060 340.408   8
   2   0  19 1036.00 453.427   5
   2   0  20 3292.32 839.729   5
   2   0  20 2394.75 655.608   8
   2   0  21 1436.35 546.481   8
   2   0  22 659.886 431.192   8
   2   0  23 2251.64 730.733   8
   2   0  24 303.848 234.419   8
   2   0  25 16.1736 225.393   8
  -2  -1  26 464.290 289.614   8
  -2  -1  25 549.586 333.788   3
  -2  -1  25 392.722 272.834   8
  -2  -1  24 1562.64 551.419   3
  -2  -1  24 2217.23 655.834   8
  -2  -1  23 125.038 107.481   3
  -2  -1  23 160.222 117.196   8
  -2  -1  22 2091.12 585.974   8
   2   1 -22 2025.60 1441.18   6
  -2  -1  22 1204.20 444.216   3
  -2  -1  21 1679.67 473.068   8
  -2  -1  21 1120.17 425.247   3
  -2  -1  20 421.835 228.665   3
   2   1 -20 569.260 883.063   6
  -2  -1  20 189.836 181.746   8
  -2  -1  19 5020.19 827.401   8
  -2  -1  19 3998.63 723.699   3
  -2  -1  18 648.339 233.978   3
  -2  -1  18 786.050 318.211   8
  -2  -1  17 1225.24 425.465   3
  -2  -1  17 1427.58 421.363   8
  -2  -1  16 3208.14 584.780   8
  -2  -1  16 1751.05 456.064   3
  -2  -1  15 266.799 179.008   8
  -2  -1  15 289.298 158.685   3
  -2  -1  14 4757.21 707.322   3
  -2  -1  14 5640.72 715.907   8
  -2  -1  13 2403.53 486.890   3
  -2  -1  13 2966.99 486.143   8
  -2  -1  12 4407.43 605.283   3
  -2  -1  12 5017.56 631.835   8
  -2  -1  11 2396.69 418.136   8
  -2  -1  10 1121.32 288.616   8
  -2  -1   9 9688.58 759.259   8
   2   1  -9 9589.48 694.034   5
   2   1  -8 2294.08 333.142   8
   2   1  -8 2453.32 317.629   5
  -2  -1   8 2391.35 352.093   8
   2   1  -7 2307.44 286.691   5
  -2  -1   7 2365.39 326.022   8
   2   1  -7 2608.28 342.865   8
   2   1  -6 18999.9 946.459   8
  -2  -1   6 17517.5 922.608   8
   2   1  -5 87.8973 68.4688   8
  -2  -1   5 51.4774 66.5665   4
   2   1  -4 28134.2 1110.64   4
  -2  -1   4 26365.6 1051.43   4
   2   1  -4 32463.9 1207.62   8
  -2  -1   3 2101.44 223.783   4
   2   1  -3 2320.29 256.449   4
   2   1  -2 2943.38 264.715   4
  -2  -1   2 2640.76 238.169   4
   2   1  -1 28313.0 1063.07   5
   2   1  -1 32071.6 1076.35   4
  -2  -1   1 29141.3 990.173   4
  -2  -1   0 132.182 68.7878   4
   2   1   0 49.3330 43.7664   4
  -2  -1   0 172.526 89.9680   5
   2   1   0-3.69896 72.2953   5
   2   1   1 2006.99 494.054   6
   2   1   1 2467.46 306.228   5
   2   1   1 3589.35 344.739   4
  -2  -1  -1 2292.94 292.548   5
  -2  -1  -1 4082.93 451.585   4
  -2  -1  -2 61767.8 2016.15   4
   2   1   2 60788.3 2029.69   5
  -2  -1  -2 53924.2 1950.57   5
  -2  -1  -3 6939.84 562.144   5
   2   1   3 8543.43 643.758   5
   2   1   3 8056.31 588.388   4
  -2  -1  -4 7657.73 621.241   7
  -2  -1  -4 9227.50 854.739   3
  -2  -1  -4 6128.20 551.587   5
   2   1   4 7269.88 632.742   5
   2   1   4 6627.82 545.107   4
  -2  -1  -5 73590.6 2543.54   7
   2   1   5 70450.2 2519.29   5
   2   1   6 3696.19 502.368   5
  -2  -1  -6 4306.91 560.314   7
   2   1   7 12602.5 1002.07   5
  -2  -1  -7 13494.4 1097.68   7
   2   1   8 13588.0 1077.13   5
   2   1   9 2760.89 481.727   5
   2   1  10 10103.3 1016.03   5
   2   1  11 1482.25 434.775   5
   2   1  11 1059.71 332.275   8
   2   1  12 2511.05 559.073   5
   2   1  12 2784.68 546.353   8
   2   1  13 3028.12 637.404   5
   2   1  13 2235.54 522.396   8
  -2  -1 -14 1329.48 557.602   6
   2   1  14 2330.38 565.183   5
   2   1  14 2196.60 551.307   8
   2   1  15 11103.1 1290.03   5
   2   1  15 9869.90 1150.66   8
   2   1  16 244.844 196.395   8
   2   1  16 370.693 192.364   5
   2   1  17 2276.44 586.610   8
   2   1  17 1980.97 587.678   5
   2   1  18 4364.03 892.000   5
   2   1  18 4237.02 825.150   8
   2   1  19-297.007 211.531   5
   2   1  19 84.8706 145.034   8
   2   1  20 1592.67 522.737   5
   2   1  20 2120.87 625.905   8
   2   1  21 2266.38 700.632   5
   2   1  21 1962.62 657.350   8
   2   1  22 288.982 269.647   8
   2   1  23 590.496 401.242   8
   2   1  24 934.746 519.934   8
  -2  -2  27 613.501 403.241   8
  -2  -2  26 691.638 293.647   8
  -2  -2  25 172.516 124.474   8
  -2  -2  24 1604.19 540.302   8
  -2  -2  24 946.452 414.441   3
  -2  -2  23 497.981 304.512   3
   2   2 -23 619.322 1182.79   6
  -2  -2  23 240.592 205.256   8
  -2  -2  22 1074.20 409.220   3
  -2  -2  22 1164.12 490.839   8
  -2  -2  21 1671.37 460.170   3
  -2  -2  21 2513.18 622.165   8
  -2  -2  20 290.601 244.518   3
  -2  -2  20 374.191 242.135   8
  -2  -2  19 1420.58 449.671   3
  -2  -2  19 1552.80 474.105   8
  -2  -2  18 2792.22 601.619   8
  -2  -2  18 2200.99 534.074   3
  -2  -2  17 180.507 198.198   8
  -2  -2  17-9.72310 126.487   3
  -2  -2  16 2547.55 504.028   3
  -2  -2  16 3074.62 572.942   8
  -2  -2  15 34.4760 122.682   3
  -2  -2  15 216.325 151.393   8
  -2  -2  14 3597.82 580.424   8
  -2  -2  14 3205.67 548.080   3
  -2  -2  13 1208.12 312.102   8
  -2  -2  13 1119.21 338.475   3
  -2  -2  12 3017.88 481.417   8
  -2  -2  11 8405.19 795.912   8
  -2  -2  10-1.01415 89.4930   8
  -2  -2   9 3710.44 482.165   8
   2   2  -9 3795.46 418.163   5
  -2  -2   8 14581.3 936.876   8
  -2  -2   7 708.470 196.759   8
  -2  -2   7 827.014 209.413   4
   2   2  -7 947.529 210.027   8
  -2  -2   6 31854.3 1295.49   4
   2   2  -6 37438.5 1487.09   8
  -2  -2   5 1857.86 241.689   4
   2   2  -5 1575.51 246.521   4
   2   2  -5 2378.85 330.660   8
  -2  -2   4 898.182 112.565   1
  -2  -2   4 961.746 162.296   4
   2   2  -4 1058.24 172.447   4
   2   2  -3 153272. 3668.14   4
   2   2  -3 146838. 3304.09   1
  -2  -2   3 141186. 3528.84   4
  -2  -2   2 259.155 94.1091   4
   2   2  -2 265.514 103.162   4
  -2  -2   1 36262.6 1895.74   2
  -2  -2   1 49675.3 1509.35   4
   2   2  -1 46039.4 1697.42   5
   2   2  -1 59403.9 1670.33   4
   2   2   0 33101.2 1378.03   5
  -2  -2   0 43944.3 1427.52   4
   2   2   0 39451.5 1332.76   4
  -2  -2   0 37037.2 1575.58   5
   2   2   0 28864.5 1594.43   2
  -2  -2   0 29149.7 1232.56   2
  -2  -2  -1-70.5300 73.3900   5
   2   2   1-48.7711 85.0131   5
   2   2   1 31.1206 55.6201   4
   2   2   1 0.62335 66.7410   2
  -2  -2  -1-163.950 155.711   4
  -2  -2  -2 29237.4 1441.67   5
   2   2   2 31420.7 1417.89   5
  -2  -2  -2 31784.3 1389.23   4
   2   2   3 29886.0 1421.05   5
  -2  -2  -3 25879.4 1356.16   5
   2   2   3 29149.6 1313.05   4
   2   2   4 4417.60 536.269   5
  -2  -2  -5 36429.3 1573.31   7
   2   2   5 34029.8 1697.38   5
  -2  -2  -6 32385.2 1604.17   7
   2   2   6 30413.2 1625.44   5
   2   2   7 196.239 166.510   5
   2   2   8 2866.98 491.383   5
   2   2   9 388.732 231.105   5
   2   2  10 4668.89 729.053   5
   2   2  11 629.828 288.317   5
   2   2  11 698.831 241.062   8
   2   2  12 515.161 240.398   8
   2   2  12 464.563 246.362   5
   2   2  13 4640.87 750.265   8
   2   2  13 4957.14 809.777   5
   2   2  14 1430.57 465.991   5
   2   2  14 905.780 312.239   8
   2   2  15 1489.49 488.265   5
   2   2  15 1214.80 382.967   8
   2   2  16 3714.11 820.354   5
   2   2  16 4055.44 796.233   8
   2   2  17 54.7826 140.712   5
   2   2  17 99.2876 214.754   8
   2   2  18 2285.87 625.404   8
   2   2  18 3050.72 791.278   5
   2   2  19-193.278 120.062   5
   2   2  19 33.6203 201.701   8
   2   2  20 2241.84 717.012   5
   2   2  20 955.024 407.547   8
   2   2  21 1672.48 576.474   8
   2   2  21 2479.72 759.299   5
   2   2  22 59.2740 190.195   5
   2   2  22-39.1593 248.440   8
   2   2  23 821.842 436.676   8
  -2  -3  27 398.479 339.869   8
  -2  -3  26 819.533 440.947   8
  -2  -3  25 119.540 168.649   8
  -2  -3  24 2104.92 640.181   8
  -2  -3  23 24.4957 127.325   3
  -2  -3  23 44.4667 92.1699   8
  -2  -3  22 1367.76 460.417   3
  -2  -3  22 2653.50 698.624   8
  -2  -3  21 5019.27 878.065   8
  -2  -3  21 3891.28 705.006   3
  -2  -3  20 335.712 216.429   3
  -2  -3  20 882.507 333.977   8
  -2  -3  19 4742.51 817.005   8
  -2  -3  19 4494.77 721.934   3
  -2  -3  18 1197.76 368.055   8
  -2  -3  18 976.596 320.267   3
  -2  -3  17 17.5368 132.944   8
  -2  -3  17 275.333 92.7247   3
  -2  -3  16 9978.15 1043.43   3
  -2  -3  16 11191.8 1127.06   8
  -2  -3  15 2612.49 523.892   8
  -2  -3  15 2302.44 463.057   3
  -2  -3  14 8248.79 896.147   8
  -2  -3  14 6696.56 774.616   3
  -2  -3  13 11330.0 1016.09   8
  -2  -3  12 2759.51 482.266   8
  -2  -3  11 3808.27 537.307   8
  -2  -3  10 2067.18 376.359   8
  -2  -3   9 8207.95 769.136   8
  -2  -3   8 940.491 256.141   8
  -2  -3   8 1147.70 222.697   4
  -2  -3   7 11.1787 63.3003   4
  -2  -3   6 1859.05 259.821   4
  -2  -3   6 1740.97 210.088   1
   2   3  -6 2123.14 336.565   8
   2   3  -5 10824.8 667.984   4
  -2  -3   5 9319.79 567.273   4
  -2  -3   5 9689.91 478.661   1
   2   3  -5 11680.4 797.520   8
  -2  -3   4 639.332 129.438   4
   2   3  -4 774.663 149.402   4
   2   3  -4 607.373 102.908   1
  -2  -3   3 24941.4 962.001   4
   2   3  -3 26580.2 884.388   1
   2   3  -3 26228.8 1033.55   4
   2   3  -2 323.405 122.558   4
  -2  -3   2 69.6907 169.543   2
  -2  -3   2 211.750 94.3716   4
  -2  -3   1 7299.52 784.889   2
   2   3  -1 7093.98 639.712   5
  -2  -3   1 9404.10 571.289   4
   2   3  -1 10048.4 615.561   4
   2   3  -1 7439.20 946.760   2
  -2  -3   0 14237.7 872.515   2
  -2  -3   0 18336.6 1213.78   5
   2   3   0 16079.8 1008.99   5
   2   3   0 15338.7 1244.99   2
   2   3   1 536.014 162.763   5
  -2  -3  -1 670.131 246.755   5
   2   3   1 575.465 187.622   2
  -2  -3  -1 468.743 164.450   4
   2   3   1 669.043 174.766   4
  -2  -3  -2 2301.09 367.767   4
   2   3   2 1601.32 272.073   2
   2   3   2 2247.59 391.606   5
   2   3   3 24707.6 1355.21   5
   2   3   4 218.881 150.967   5
  -2  -3  -5 2217.22 351.805   7
   2   3   5 1634.57 363.279   5
  -2  -3  -6 8078.35 738.444   7
   2   3   6 8255.48 864.368   5
   2   3   7 279.120 88.5887   5
   2   3   8 3170.51 547.671   5
   2   3   9 273.793 213.407   5
   2   3  10 1475.42 416.290   5
   2   3  11 4417.27 747.330   5
   2   3  12 256.888 211.539   8
   2   3  12 92.6283 106.908   5
   2   3  13 2830.84 638.422   5
   2   3  13 2839.03 589.449   8
   2   3  14 3128.76 629.020   8
   2   3  14 3616.70 724.718   5
   2   3  15 597.195 275.138   8
   2   3  15 676.033 366.085   5
   2   3  16 2340.34 681.336   5
   2   3  16 1624.71 489.303   8
   2   3  17-73.0333 139.776   8
   2   3  17 163.219 114.789   5
   2   3  18 2679.31 699.161   5
   2   3  18 1916.42 570.719   8
   2   3  19 577.232 415.994   5
   2   3  19 217.213 252.218   8
   2   3  20 367.330 265.062   8
   2   3  20 526.400 279.440   5
   2   3  21 1998.60 766.466   5
   2   3  21 1029.51 465.647   8
  -2  -4  27 594.831 367.436   8
  -2  -4  26 961.354 482.182   8
  -2  -4  25 218.404 139.339   8
  -2  -4  24 4373.67 928.668   8
  -2  -4  23 732.976 373.105   8
  -2  -4  22 1801.35 520.557   3
  -2  -4  22 2705.66 705.977   8
  -2  -4  21 10617.9 1189.82   3
  -2  -4  21 12343.6 1444.33   8
  -2  -4  20 150.649 244.449   8
  -2  -4  20-12.9094 208.705   3
  -2  -4  19 8484.05 1104.94   8
  -2  -4  19 6825.30 884.463   3
  -2  -4  18 11251.2 1229.24   8
  -2  -4  18 9276.76 1030.14   3
  -2  -4  17 93.1058 127.255   3
  -2  -4  17 202.489 167.618   8
  -2  -4  16 7824.80 888.638   3
  -2  -4  16 8369.19 998.337   8
  -2  -4  15 8575.40 967.734   8
  -2  -4  15 8080.67 837.763   3
  -2  -4  14 1309.80 352.620   8
  -2  -4  13 10861.9 1006.11   8
  -2  -4  12 2599.45 472.211   8
  -2  -4  11 425.196 141.077   8
  -2  -4  10 757.576 246.667   8
  -2  -4  10 619.621 211.740   4
  -2  -4   9 2097.11 326.838   4
  -2  -4   9 2121.80 386.745   8
  -2  -4   8 11902.2 764.870   4
  -2  -4   8 11986.8 688.167   1
  -2  -4   7 1547.95 240.339   4
  -2  -4   7 1487.52 210.043   1
   2   4  -6 1624.07 259.227   4
  -2  -4   6 1334.20 183.400   1
  -2  -4   6 1467.26 202.932   4
  -2  -4   5 22226.2 959.816   4
   2   4  -5 26452.0 1008.27   1
   2   4  -5 27022.7 1136.61   4
   2   4  -4 627.950 166.887   4
  -2  -4   4 227.916 249.866   2
   2   4  -4 619.207 136.708   1
  -2  -4   4 530.136 129.532   4
  -2  -4   3 14282.3 716.255   4
   2   4  -3 15282.2 778.906   4
  -2  -4   2 3903.08 744.138   2
   2   4  -2 3032.83 718.229   2
  -2  -4   2 4191.47 380.214   4
   2   4  -2 4923.75 443.835   4
  -2  -4   1 6371.90 753.703   2
  -2  -4   1 10841.7 735.271   4
   2   4  -1 9766.57 645.137   4
   2   4  -1 6890.64 669.390   5
   2   4  -1 7521.23 1080.04   2
  -2  -4   0 1724.66 305.217   2
   2   4   0 2312.58 505.208   2
   2   4   0 1946.74 349.088   5
  -2  -4   0 3531.10 437.290   4
   2   4   0 2994.05 374.273   4
   2   4   1-69.6751 99.9121   4
   2   4   1 245.175 150.458   5
  -2  -4  -1 149.506 104.436   4
   2   4   1-222.570 216.912   2
   2   4   2 4055.63 535.901   5
   2   4   2 3615.07 493.588   2
   2   4   3 9036.45 822.632   5
   2   4   3 6060.63 606.851   2
   2   4   3 8082.56 391.137   9
   2   4   4 96.2609 95.8179   5
   2   4   5 9264.35 921.596   5
  -2  -4  -5 10208.2 732.805   7
   2   4   6 2569.11 496.029   5
  -2  -4  -6 3299.07 438.466   7
   2   4   7 6080.22 780.675   5
   2   4   8 9312.40 1012.74   5
   2   4   9 10.1070 120.857   5
   2   4  10 561.861 265.729   5
   2   4  11 3090.34 636.917   5
   2   4  12 30.3170 207.627   5
   2   4  13 8127.58 1034.84   8
   2   4  13 8611.60 1161.84   5
   2   4  14 1476.48 545.504   5
   2   4  14 1446.70 440.281   8
   2   4  15 1235.70 435.159   8
   2   4  15 1010.00 491.357   5
   2   4  16 879.516 525.013   5
   2   4  16 409.538 251.344   8
   2   4  17 350.002 338.062   8
   2   4  17 869.191 480.429   5
   2   4  18 494.082 281.987   8
   2   4  18 976.584 468.463   5
   2   4  19 860.157 508.373   5
   2   4  19 729.393 395.704   8
   2   4  20 46.5895 165.618   5
   2   4  21 805.214 429.060   5
  -2  -5  27 1178.75 559.329   8
  -2  -5  26 1357.19 600.585   8
  -2  -5  25 271.138 264.368   8
  -2  -5  24 3550.76 837.012   8
  -2  -5  23 3514.54 786.334   8
  -2  -5  22 792.213 388.434   8
  -2  -5  21 5735.80 810.064   3
  -2  -5  21 5464.04 949.432   8
  -2  -5  20 246.201 104.298   3
  -2  -5  20 626.309 290.711   8
  -2  -5  19-15.5432 114.803   3
  -2  -5  19 135.522 215.252   8
  -2  -5  18 8476.40 948.185   3
  -2  -5  18 9228.02 1126.56   8
  -2  -5  17-102.636 183.315   3
  -2  -5  17-6.83150 156.220   8
  -2  -5  16 8626.69 1030.67   8
  -2  -5  16 8441.98 874.212   3
  -2  -5  15 7522.15 906.781   8
  -2  -5  14 865.283 299.612   8
  -2  -5  13 10026.8 887.411   4
  -2  -5  13 10915.0 1034.48   8
  -2  -5  12 1993.80 445.931   8
  -2  -5  12 1846.87 340.663   4
  -2  -5  11 8218.98 707.036   4
  -2  -5  11 9512.27 906.694   8
  -2  -5  10 3212.93 408.499   4
  -2  -5  10 4071.20 561.148   8
  -2  -5   9 10018.0 661.522   1
  -2  -5   9 10158.1 718.701   4
  -2  -5   8 13785.5 796.572   4
  -2  -5   8 14445.5 770.252   1
  -2  -5   7 5194.53 422.004   1
  -2  -5   7 5710.81 460.105   4
  -2  -5   6 1255.56 207.646   4
   2   5  -6 1600.62 245.922   1
   2   5  -6 1392.24 252.448   4
   2   5  -5 15881.0 855.732   4
  -2  -5   5 12783.6 1566.68   2
  -2  -5   5 14359.4 747.385   4
   2   5  -5 17127.7 837.128   1
   2   5  -4 144.991 62.4698   1
   2   5  -4 183.560 70.1503   4
  -2  -5   4 89.5920 46.3415   4
  -2  -5   4 393.704 284.888   2
  -2  -5   3 8876.21 569.186   4
   2   5  -3 9424.92 643.101   4
  -2  -5   3 6920.94 1029.88   2
   2   5  -2 5640.40 1020.24   2
   2   5  -2 8324.27 616.283   4
  -2  -5   2 5598.07 822.363   2
   2   5  -2 4490.04 579.263   5
  -2  -5   2 7933.81 590.887   4
  -2  -5   1 366.528 199.071   2
   2   5  -1 1036.38 460.260   2
   2   5  -1 653.041 207.195   5
   2   5  -1 621.897 175.642   4
  -2  -5   1 865.425 246.963   4
   2   5   0 4844.12 589.093   5
  -2  -5   0 4041.28 524.877   2
   2   5   0 5294.04 891.786   2
  -2  -5   0 6854.19 625.506   4
   2   5   1 598.370 214.482   5
  -2  -5  -1 1196.40 306.817   4
   2   5   1 1015.63 347.846   2
   2   5   2 16876.2 1175.78   5
   2   5   2 13373.5 1169.57   2
   2   5   3 22545.6 857.859   9
   2   5   3 24250.5 1470.26   5
   2   5   4 636.164 211.968   5
  -2  -5  -5 13187.1 795.233   7
   2   5   5 10693.6 1034.16   5
   2   5   6 3689.35 626.882   5
   2   5   7 1902.49 466.059   5
   2   5   8 5574.41 817.833   5
   2   5   9 2248.97 523.441   5
   2   5  10 1028.13 369.298   5
   2   5  11 9716.21 1205.19   5
   2   5  12 539.218 304.119   5
   2   5  13 6609.43 1039.16   5
   2   5  13 5351.33 853.862   8
   2   5  14 3266.61 722.010   5
   2   5  14 2240.17 557.730   8
   2   5  15-6.82998 162.961   8
   2   5  15-134.169 115.979   5
   2   5  16 1051.33 425.691   5
   2   5  16 1040.19 397.039   8
   2   5  17 202.172 161.851   8
   2   5  17 532.673 359.735   5
   2   5  18 2145.26 712.312   5
   2   5  18 1357.70 529.162   8
   2   5  19 1712.63 645.911   5
   2   5  20 560.024 489.005   5
  -2  -6  27 80.9003 310.634   8
  -2  -6  26 2453.63 737.267   8
  -2  -6  25 129.010 252.114   8
  -2  -6  24 1152.85 513.080   8
  -2  -6  23 1709.72 593.211   8
  -2  -6  22 196.051 155.095   8
  -2  -6  21 1782.07 523.486   8
  -2  -6  20 582.916 234.719   8
  -2  -6  20 441.925 249.002   3
  -2  -6  19 29.4340 181.885   3
  -2  -6  19 318.193 256.421   8
  -2  -6  18 4165.71 746.556   8
  -2  -6  18 4646.86 682.166   3
  -2  -6  17 42.2736 106.589   8
  -2  -6  17 92.1263 194.485   3
  -2  -6  16 11770.8 1083.59   4
  -2  -6  16 12809.7 1274.38   8
  -2  -6  15 8564.00 848.370   4
  -2  -6  15 8437.44 985.999   8
  -2  -6  14 7.51030 89.3529   8
  -2  -6  14-60.2978 134.804   4
  -2  -6  13 3830.93 619.509   8
  -2  -6  13 4112.82 526.478   4
  -2  -6  12 8358.55 890.422   8
  -2  -6  12 7617.73 697.058   4
  -2  -6  11 6455.79 609.443   4
  -2  -6  10 15462.2 923.412   4
  -2  -6   9 2830.48 351.084   4
  -2  -6   8 5803.67 489.222   4
  -2  -6   8 6025.04 492.737   1
  -2  -6   7 11208.6 1673.30   2
  -2  -6   7 11949.3 701.277   4
  -2  -6   6 3551.00 362.265   4
   2   6  -6 3689.02 420.675   1
  -2  -6   6 2423.54 839.890   2
   2   6  -6 4133.89 441.028   4
   2   6  -5 17898.0 970.452   1
   2   6  -5 20302.1 994.603   4
  -2  -6   5 17679.0 870.607   4
   2   6  -4 10507.9 696.045   4
  -2  -6   4 9311.21 614.141   4
  -2  -6   3 6100.17 997.106   2
  -2  -6   3 7088.10 573.721   4
   2   6  -3 8029.91 626.855   4
   2   6  -2 8114.94 1367.34   2
   2   6  -2 7246.85 774.279   5
  -2  -6   2 8044.23 1005.10   2
  -2  -6   1-30.0702 159.780   2
  -2  -6   1 18.3741 83.1528   4
   2   6  -1-36.4722 140.334   2
   2   6  -1-8.44709 74.2009   5
  -2  -6   0 3448.85 517.564   2
   2   6   0 3985.74 831.247   2
   2   6   0 3264.43 520.023   5
  -2  -6   0 5104.33 569.590   4
   2   6   1 5326.80 689.262   5
   2   6   2 110.918 107.340   5
   2   6   3 11213.1 642.648   9
   2   6   3 12992.3 1102.51   5
   2   6   4 2323.88 481.454   5
   2   6   5 1841.63 446.678   5
   2   6   6 6995.58 877.413   5
   2   6   7 53.2168 139.123   5
   2   6   8 12359.8 1291.53   5
   2   6   9 3076.17 639.592   5
   2   6  10 475.968 248.365   5
   2   6  11 6703.80 994.333   5
   2   6  12 1945.07 579.767   5
   2   6  13 2280.47 611.371   5
   2   6  13 1789.83 491.861   8
   2   6  14 792.138 357.816   5
   2   6  14 661.375 292.096   8
   2   6  15 273.434 258.440   8
   2   6  15 39.7858 127.247   5
   2   6  16 982.568 437.953   8
   2   6  16 1367.70 509.990   5
   2   6  17 1941.48 615.378   5
   2   6  18 1218.59 641.213   5
   2   6  19 1238.26 504.393   5
  -2  -7  27 19.0379 220.564   4
  -2  -7  27 110.153 218.843   8
  -2  -7  26 1749.88 530.372   4
  -2  -7  26 2869.07 804.501   8
  -2  -7  25 444.847 244.028   8
  -2  -7  24 554.253 343.436   8
  -2  -7  23 958.812 450.777   8
  -2  -7  22-242.820 281.690   4
  -2  -7  22 47.7343 182.772   8
  -2  -7  21 2203.11 649.402   8
  -2  -7  21 2299.51 570.971   4
  -2  -7  20 821.359 332.462   8
  -2  -7  20 778.434 255.805   4
  -2  -7  19 536.387 261.196   8
  -2  -7  19 866.907 342.661   4
  -2  -7  19 575.276 227.195   3
  -2  -7  18 2856.71 544.579   4
  -2  -7  18 3297.08 555.370   3
  -2  -7  18 3079.95 659.331   8
  -2  -7  17 45.6274 104.043   8
  -2  -7  17 279.256 169.584   3
  -2  -7  17 250.063 110.839   4
  -2  -7  16 2210.91 442.134   4
  -2  -7  16 1994.86 517.865   8
  -2  -7  15 4849.29 624.256   4
  -2  -7  15 4852.99 777.089   8
  -2  -7  14 298.452 170.917   8
  -2  -7  14 496.026 187.103   4
  -2  -7  13 6179.30 645.230   4
  -2  -7  12 2349.25 374.805   4
  -2  -7  11 171.957 111.050   4
  -2  -7  10 14096.9 842.474   4
  -2  -7   9 4130.43 420.725   4
  -2  -7   9 4407.59 1186.91   2
   2   7  -8 6813.52 634.125   1
  -2  -7   8 5663.25 475.576   4
  -2  -7   8 5150.40 1183.43   2
  -2  -7   7 10873.6 689.547   4
   2   7  -7 13422.0 887.684   1
  -2  -7   6 421.983 267.644   2
   2   7  -6 821.829 214.319   1
  -2  -7   6 559.827 152.392   4
  -2  -7   5 6049.71 1135.47   2
   2   7  -5 8842.80 711.833   1
  -2  -7   5 7448.21 555.340   4
  -2  -7   4 3201.40 374.928   4
  -2  -7   4 2622.99 697.348   2
  -2  -7   3 2751.61 460.293   4
  -2  -7   3 1381.41 442.487   2
   2   7  -2 645.597 235.488   5
  -2  -7   2 1097.42 272.555   4
  -2  -7   2 445.181 270.642   2
   2   7  -1 884.562 276.120   5
  -2  -7   1 1473.29 318.224   4
  -2  -7   1 769.701 301.977   2
  -2  -7   0 3852.62 584.702   2
   2   7   0 4213.90 621.073   5
  -2  -7   0 5827.35 666.610   4
   2   7   1 5316.16 699.865   5
   2   7   2 1681.39 264.190   9
   2   7   2 1766.68 411.803   5
   2   7   3 7036.00 548.569   9
   2   7   3 6412.18 805.141   5
   2   7   4 1013.73 333.117   5
  -2  -7  -4 1251.29 189.229   7
   2   7   5 2282.12 519.695   5
   2   7   6 6442.16 867.251   5
   2   7   7 83.7279 189.947   5
   2   7   8 1104.33 428.308   5
   2   7   9 306.771 244.877   5
   2   7  10 354.913 287.843   5
   2   7  11 8190.87 1162.88   5
   2   7  12 1126.57 478.979   5
   2   7  13 803.617 371.082   8
   2   7  13 1441.05 526.609   5
   2   7  14 2206.31 637.466   5
   2   7  14 1576.44 497.392   8
   2   7  15-383.963 330.746   5
   2   7  16 1061.51 462.402   5
   2   7  17 1551.11 606.709   5
   2   7  18 117.978 389.889   5
  -2  -8  28 1603.82 565.144   4
  -2  -8  27 3.49529 288.486   8
  -2  -8  27-171.182 212.936   4
  -2  -8  26 954.441 497.384   8
  -2  -8  26 993.037 459.404   4
  -2  -8  25 1118.80 447.838   8
  -2  -8  25 1166.05 441.365   4
  -2  -8  24 696.768 388.898   8
  -2  -8  24 195.970 221.870   4
  -2  -8  23 1640.09 533.397   8
  -2  -8  23 1852.76 509.759   4
  -2  -8  22 725.027 378.542   8
  -2  -8  22 540.057 317.293   4
  -2  -8  21 983.739 375.481   8
  -2  -8  21 748.203 306.224   4
  -2  -8  20 699.636 327.609   4
  -2  -8  20 673.519 369.935   8
  -2  -8  19 318.607 254.860   8
  -2  -8  19-81.6030 176.778   4
  -2  -8  18 3658.06 595.087   4
  -2  -8  18 3728.68 739.881   8
  -2  -8  17 2562.61 603.701   8
  -2  -8  17 2530.08 466.143   4
  -2  -8  16 1510.07 346.578   4
  -2  -8  16 1294.88 407.093   8
  -2  -8  15 8199.18 783.496   4
  -2  -8  14 43.8606 97.0472   4
  -2  -8  13 7566.54 684.585   4
  -2  -8  12 2401.82 363.544   4
  -2  -8  11 143.618 116.858   4
  -2  -8  11-15.2145 341.338   2
  -2  -8  10 10528.1 715.922   4
  -2  -8  10 9091.26 1731.82   2
   2   8  -9 1291.86 287.130   1
  -2  -8   9 954.248 211.586   4
  -2  -8   9 536.366 522.263   2
   2   8  -8 13957.4 971.802   1
  -2  -8   8 12296.7 747.599   4
  -2  -8   8 10043.8 1875.14   2
  -2  -8   7 10459.7 1698.36   2
   2   8  -7 12112.9 911.279   1
  -2  -8   7 10292.6 679.561   4
  -2  -8   6 277.356 99.0525   4
  -2  -8   6 132.065 293.798   2
   2   8  -6 333.354 148.534   1
   2   8  -5 16141.2 1056.47   1
  -2  -8   5 14249.5 861.281   4
  -2  -8   5 11870.5 1656.25   2
  -2  -8   4 1172.91 524.554   2
  -2  -8   4 1041.75 298.696   4
  -2  -8   3-4.82787 153.977   4
  -2  -8   3 221.876 206.732   2
   2   8  -3-13.7273 124.862   5
  -2  -8   2 7563.02 974.556   2
   2   8  -2 7216.40 837.903   5
  -2  -8   1-53.0849 122.322   4
  -2  -8   1 158.369 114.455   2
   2   8  -1 65.9097 132.409   5
   2   8   0 5586.37 731.738   5
   2   8   1 13006.5 1149.51   5
   2   8   2 37.5917 75.8306   5
   2   8   2 109.182 77.7112   9
   2   8   3 3015.76 552.502   5
   2   8   3 2220.75 322.704   9
   2   8   4 2710.73 553.427   5
   2   8   5 3851.17 675.873   5
   2   8   6 4563.91 741.958   5
   2   8   7 329.943 116.709   5
   2   8   8 1458.07 470.716   5
   2   8   9 254.086 246.583   5
   2   8  10 434.540 244.068   5
   2   8  11 6425.34 1034.55   5
   2   8  12 778.768 403.738   5
   2   8  13 1027.01 461.025   5
   2   8  14 1904.67 632.498   5
   2   8  15-514.966 341.073   5
   2   8  16 1332.31 572.980   5
   2   8  17 2028.02 751.352   5
  -2  -9  28 1877.75 611.629   4
  -2  -9  27-101.759 168.758   4
  -2  -9  26 797.787 458.825   8
  -2  -9  26 568.544 256.251   4
  -2  -9  25 2034.15 564.416   4
  -2  -9  25 1511.92 578.881   8
  -2  -9  24-47.8709 134.188   8
  -2  -9  24-130.198 250.702   4
  -2  -9  23 1516.23 517.363   8
  -2  -9  23 1731.03 460.435   4
  -2  -9  22 856.264 310.790   4
  -2  -9  22 1052.11 422.837   8
  -2  -9  21 719.472 397.756   8
  -2  -9  21 822.164 301.445   4
  -2  -9  20 1248.31 449.512   8
  -2  -9  20 1407.65 374.150   4
  -2  -9  19-127.519 98.2648   8
  -2  -9  19 122.344 114.584   4
  -2  -9  18 9058.28 935.178   4
  -2  -9  17 1899.69 393.004   4
  -2  -9  16 2240.34 406.127   4
  -2  -9  15 2483.17 417.316   4
  -2  -9  14 44.4740 85.4297   4
  -2  -9  14-607.871 572.458   2
  -2  -9  13 1156.20 283.379   4
  -2  -9  13 731.237 718.121   2
  -2  -9  12 3326.27 1261.83   2
  -2  -9  12 4215.92 466.435   4
  -2  -9  11 477.860 514.914   2
  -2  -9  11 423.558 156.629   4
  -2  -9  10 8526.94 642.185   4
   2   9 -10 11254.5 972.992   1
   2   9  -9 2924.79 457.403   1
  -2  -9   9 1797.57 844.717   2
  -2  -9   9 2476.14 337.637   4
   2   9  -8 3123.06 485.038   1
  -2  -9   8 1560.30 642.838   2
  -2  -9   8 2530.71 338.756   4
  -2  -9   7 16420.3 917.534   4
  -2  -9   7 12743.1 1941.35   2
   2   9  -6 4265.49 572.857   1
  -2  -9   6 3408.46 925.779   2
  -2  -9   6 4573.08 482.007   4
   2   9  -5 4564.36 586.678   1
  -2  -9   5 3296.55 920.146   2
  -2  -9   5 5612.92 618.516   4
  -2  -9   4 12130.8 1523.82   2
  -2  -9   4 24551.1 1438.13   4
  -2  -9   3-55.1140 97.4564   4
   2   9  -3-124.988 118.279   5
  -2  -9   3-175.518 207.952   2
  -2  -9   2 7972.17 1025.13   2
   2   9  -2 7407.94 901.896   5
   2   9  -1 3955.96 643.925   5
  -2  -9   1 4235.27 696.558   2
   2   9   0 39.2692 165.962   5
   2   9   1 4851.33 737.359   5
   2   9   2 2093.12 349.439   9
   2   9   2 2070.33 496.516   5
   2   9   3 1584.79 432.969   5
   2   9   4 2018.77 496.760   5
   2   9   5 980.693 344.382   5
   2   9   6 4699.56 797.238   5
   2   9   7 582.492 298.470   5
   2   9   8 2303.04 567.225   5
   2   9   9 4576.03 850.027   5
   2   9  10-545.951 330.792   5
   2   9  11 2025.57 584.103   5
   2   9  12 724.200 370.035   5
   2   9  13 461.945 384.231   5
   2   9  14 1316.82 491.762   5
   2   9  15 49.1513 169.091   5
  -2 -10  28 1200.82 478.056   4
  -2 -10  27-11.3173 234.610   4
  -2 -10  26 51.8812 120.850   8
  -2 -10  26 98.2923 179.429   4
  -2 -10  25 1203.88 454.663   4
  -2 -10  25 1205.15 517.324   8
  -2 -10  24-81.3021 251.110   4
  -2 -10  24-12.1897 182.390   8
  -2 -10  23 1887.73 501.345   4
  -2 -10  23 2000.04 653.272   8
  -2 -10  22 751.813 274.242   4
  -2 -10  21 202.166 158.071   4
  -2 -10  20 1504.73 369.643   4
  -2 -10  19 223.834 152.528   4
  -2 -10  18 1316.81 342.466   4
  -2 -10  17 3149.88 511.065   4
  -2 -10  17 3423.97 1468.78   2
  -2 -10  16 92.6378 789.143   2
  -2 -10  16 294.668 167.183   4
  -2 -10  15 1329.34 836.206   2
  -2 -10  15 1551.60 317.960   4
  -2 -10  14 2420.95 1117.71   2
  -2 -10  14 1427.50 283.127   4
  -2 -10  13 1366.27 929.167   2
  -2 -10  13 1376.61 281.067   4
  -2 -10  12 5362.65 535.291   4
  -2 -10  12 5327.04 1498.25   2
  -2 -10  11 71.5460 75.8302   4
   2  10 -11 552.074 261.960   1
  -2 -10  10 6733.66 576.562   4
  -2 -10  10 5617.75 1470.13   2
   2  10 -10 8431.42 863.781   1
  -2 -10   9 1821.97 868.621   2
   2  10  -9 2407.04 468.860   1
  -2 -10   9 2279.87 333.458   4
  -2 -10   8 85.2242 67.8138   4
  -2 -10   8-359.491 490.779   2
   2  10  -8 18.2699 82.0116   1
  -2 -10   7 10182.5 737.428   4
  -2 -10   7 8485.31 1588.31   2
   2  10  -7 11016.9 986.798   1
   2  10  -6 2950.53 499.128   1
  -2 -10   6 2824.62 856.404   2
  -2 -10   6 3334.82 478.900   4
  -2 -10   5 1714.87 377.217   4
  -2 -10   5 633.921 208.130   2
  -2 -10   4 8172.17 1208.90   2
   2  10  -4 7631.65 923.159   5
  -2 -10   3 923.531 294.394   4
  -2 -10   3 639.969 290.733   2
   2  10  -3 339.685 186.964   5
  -2 -10   2 1900.17 494.853   2
   2  10  -2 1719.15 419.373   5
  -2 -10   1 7882.22 998.313   2
   2  10  -1 6848.11 881.285   5
   2  10   0 19.0198 123.462   5
   2  10   1 4016.71 701.510   5
   2  10   2 2250.80 517.130   5
   2  10   3 1700.56 464.072   5
   2  10   4 2639.32 575.716   5
   2  10   5 953.955 359.728   5
   2  10   6 720.977 349.666   5
   2  10   7 574.429 290.381   5
   2  10   8-59.4732 144.261   5
   2  10   9 747.975 374.687   5
   2  10  10-100.406 152.290   5
   2  10  11 1923.83 616.421   5
   2  10  12 701.313 368.693   5
   2  10  13-245.897 241.811   5
   2  10  14 2102.50 654.567   5
  -2 -11  27 236.108 274.442   4
  -2 -11  26 168.874 126.234   4
  -2 -11  25 2357.09 579.234   4
  -2 -11  24 304.722 136.231   4
  -2 -11  23 970.849 343.400   4
  -2 -11  22 2216.10 499.856   4
  -2 -11  21-1277.34 1236.80   2
  -2 -11  21-109.772 150.601   4
  -2 -11  20 2021.59 452.606   4
  -2 -11  20 1837.81 1145.77   2
  -2 -11  19 799.282 712.216   2
  -2 -11  19 886.406 309.794   4
  -2 -11  18 257.385 134.784   4
  -2 -11  18 1466.70 1039.01   2
  -2 -11  17 3035.15 473.275   4
  -2 -11  17 1857.85 1096.17   2
  -2 -11  16 653.471 724.745   2
  -2 -11  16-99.6589 97.7860   4
  -2 -11  15 277.301 461.024   2
  -2 -11  15 740.781 226.961   4
  -2 -11  14 147.209 367.864   2
  -2 -11  14 450.704 194.518   4
  -2 -11  13-25.5000 62.2887   4
  -2 -11  13-404.641 316.049   2
  -2 -11  12 1339.38 285.446   4
   2  11 -12 2129.13 510.596   1
  -2 -11  11 525.792 584.894   2
   2  11 -11 1553.59 403.959   1
  -2 -11  11 751.907 197.395   4
  -2 -11  10 6224.57 572.854   4
   2  11 -10 7129.65 817.312   1
  -2 -11   9 6291.94 1479.59   2
  -2 -11   9 6503.23 591.817   4
   2  11  -9 8508.05 899.930   1
  -2 -11   8 273.771 123.665   4
   2  11  -8 529.675 245.019   1
  -2 -11   8 800.587 593.400   2
  -2 -11   7 1776.77 700.468   2
   2  11  -7 2656.12 496.036   1
  -2 -11   7 3426.55 514.032   4
   2  11  -6 2973.21 539.931   1
  -2 -11   6 3853.09 584.292   4
  -2 -11   6 2272.94 798.146   2
  -2 -11   5 616.395 391.110   2
  -2 -11   5 1303.89 318.634   4
   2  11  -5 476.879 189.357   5
  -2 -11   4 2585.17 628.886   2
   2  11  -4 1833.49 476.088   5
  -2 -11   3 467.436 304.034   2
   2  11  -3 883.215 329.467   5
  -2 -11   2 4458.21 779.917   2
   2  11  -2 3818.12 672.849   5
   2  11  -1 4070.74 675.042   5
   2  11   0 19.8442 74.3520   5
   2  11   1 1982.31 469.519   5
   2  11   2 1027.82 370.345   5
   2  11   3 73.6771 172.077   5
   2  11   4 2136.31 545.339   5
   2  11   5 198.047 243.201   5
   2  11   6 1271.94 441.424   5
   2  11   7 691.320 381.895   5
   2  11   8 97.4741 143.126   5
   2  11   9 1760.02 584.162   5
   2  11  10 357.059 277.621   5
   2  11  11 764.375 418.177   5
   2  11  12 611.912 373.304   5
   2  11  13 318.005 356.317   5
  -2 -12  25 1725.21 1112.19   2
  -2 -12  24 1402.12 1229.04   2
  -2 -12  23 608.450 335.797   4
  -2 -12  23 1005.14 1122.68   2
  -2 -12  22 1407.34 393.100   4
  -2 -12  22 967.587 832.645   2
  -2 -12  21 266.073 199.123   4
  -2 -12  21-434.698 852.015   2
  -2 -12  20 2771.17 1387.70   2
  -2 -12  20 3206.97 537.444   4
  -2 -12  19 2804.34 1429.67   2
  -2 -12  19 2314.73 438.849   4
  -2 -12  18 414.548 207.730   4
  -2 -12  18 699.586 793.777   2
  -2 -12  17 1163.92 986.501   2
  -2 -12  17 1718.06 352.605   4
  -2 -12  16 527.380 758.149   2
  -2 -12  16 323.310 153.777   4
  -2 -12  15 515.665 166.030   4
  -2 -12  15 920.163 672.079   2
  -2 -12  14 2010.60 1099.55   2
  -2 -12  14 2476.26 398.841   4
  -2 -12  13 365.801 162.359   4
  -2 -12  13-72.0956 635.131   2
   2  12 -12 2797.22 597.787   1
  -2 -12  12 2278.34 963.693   2
  -2 -12  12 2038.00 343.566   4
  -2 -12  11 575.099 338.909   2
  -2 -12  11 1015.63 246.896   4
   2  12 -11 1402.63 381.187   1
   2  12 -10 88.7338 121.107   1
  -2 -12  10-12.3713 92.6516   4
  -2 -12  10 264.973 560.140   2
  -2 -12   9 7273.64 660.355   4
   2  12  -9 7204.01 877.771   1
  -2 -12   9 6160.14 1449.53   2
   2  12  -8 344.973 271.200   1
  -2 -12   8 112.435 296.814   2
  -2 -12   8 30.6937 139.817   4
   2  12  -7 2538.16 496.955   1
  -2 -12   7 3606.26 581.120   4
  -2 -12   7 2978.95 942.466   2
   2  12  -6 3164.73 609.415   1
  -2 -12   6 2277.55 786.246   2
  -2 -12   6 3869.74 562.002   4
  -2 -12   5-129.278 165.413   4
  -2 -12   5-34.5971 115.495   2
   2  12  -4 5175.47 806.916   5
  -2 -12   4 5013.23 947.503   2
  -2 -12   3 1274.84 441.846   2
   2  12  -3 1423.90 404.028   5
  -2 -12   2 2671.47 683.710   2
   2  12  -2 2587.18 555.238   5
   2  12  -1 1956.38 480.761   5
   2  12   0 13.7467 99.6025   5
   2  12   1 3132.53 628.179   5
   2  12   2 268.811 256.154   5
   2  12   3-118.199 229.546   5
   2  12   4 2200.36 553.336   5
   2  12   5 1385.33 464.138   5
   2  12   6 773.168 322.255   5
   2  12   7 1087.38 433.850   5
   2  12   8-195.661 218.411   5
   2  12   9 1531.66 546.301   5
   2  12  10 483.455 378.434   5
   2  12  11 0.64437 163.551   5
  -2 -13  25 1122.67 1379.59   2
  -2 -13  24-850.600 898.896   2
  -2 -13  23 196.127 658.008   2
  -2 -13  22 1808.84 1051.73   2
  -2 -13  21 447.883 728.337   2
  -2 -13  20 1003.58 947.471   2
  -2 -13  19 3172.12 1542.59   2
  -2 -13  18 53.5509 72.8971   4
  -2 -13  18-1031.61 934.008   2
  -2 -13  17 1476.33 924.360   2
  -2 -13  17 2700.91 441.626   4
  -2 -13  16 1109.64 291.488   4
  -2 -13  16 1700.92 1016.91   2
  -2 -13  15-115.746 120.031   4
  -2 -13  15 820.805 401.469   2
  -2 -13  14 3521.43 1215.10   2
  -2 -13  14 3935.52 474.399   4
   2  13 -13 2234.96 534.441   1
  -2 -13  13 1162.73 816.680   2
  -2 -13  13 1535.36 295.645   4
  -2 -13  12 5220.76 548.338   4
   2  13 -12 7040.09 918.768   1
  -2 -13  12 3953.27 1333.03   2
  -2 -13  11 1088.42 241.010   4
   2  13 -11 1499.37 433.226   1
  -2 -13  11 589.707 388.363   2
   2  13 -10 841.771 311.548   1
  -2 -13  10 744.035 181.781   4
  -2 -13  10 195.134 298.791   2
  -2 -13   9 389.108 387.517   2
  -2 -13   9 1350.76 325.181   4
   2  13  -9 1078.91 364.030   1
   2  13  -8 202.105 142.355   1
  -2 -13   8-129.208 196.030   4
  -2 -13   8 310.909 305.674   2
   2  13  -7 1488.17 405.957   1
  -2 -13   7 632.106 364.249   2
  -2 -13   7 1280.13 348.811   4
   2  13  -6 2174.75 545.159   5
  -2 -13   6 1924.70 613.976   2
   2  13  -6 4097.13 707.507   1
  -2 -13   6 4551.47 616.198   4
  -2 -13   5 203.910 278.317   2
   2  13  -5-84.1667 225.914   5
  -2 -13   4 1867.15 603.697   2
   2  13  -4 1230.09 414.775   5
   2  13  -3 1472.44 434.694   5
  -2 -13   3 1585.25 498.044   2
   2  13  -2-97.6604 97.1875   5
   2  13  -1 3239.30 650.125   5
   2  13   0 88.5406 122.948   5
   2  13   1 770.341 339.212   5
   2  13   2 1460.16 442.890   5
   2  13   3 423.601 212.269   5
   2  13   4 1913.00 517.774   5
   2  13   5 2162.55 606.720   5
   2  13   6 517.144 353.962   5
   2  13   7 1683.87 524.968   5
   2  13   8 251.172 285.994   5
   2  13   9 382.441 332.224   5
  -2 -14  24 1014.40 1015.60   2
  -2 -14  23 982.858 977.471   2
  -2 -14  22 3250.34 1760.43   2
  -2 -14  21-496.053 733.767   2
  -2 -14  20 1408.06 1100.51   2
  -2 -14  19 1096.34 939.267   2
  -2 -14  18 474.077 356.346   2
  -2 -14  17 2185.16 883.785   2
  -2 -14  16 838.581 663.354   2
  -2 -14  15 73.1106 336.142   2
  -2 -14  14 4364.48 1487.68   2
  -2 -14  13 1094.81 736.537   2
   2  14 -13 803.446 336.232   1
   2  14 -12 3865.36 695.649   1
  -2 -14  12 2419.23 1145.51   2
   2  14 -11 5454.20 848.485   1
  -2 -14  11 5286.12 1438.36   2
  -2 -14  10 282.919 408.616   2
   2  14 -10 432.817 273.407   1
  -2 -14   9 1734.92 704.977   2
   2  14  -9 3251.21 648.340   1
  -2 -14   8 1696.30 714.447   2
   2  14  -8 2640.85 581.008   1
   2  14  -7 330.868 281.066   1
  -2 -14   7 30.3421 96.7052   4
   2  14  -7-21.8956 139.955   5
  -2 -14   7 249.540 203.781   2
   2  14  -6 1415.39 426.953   5
  -2 -14   6 1019.67 409.156   2
   2  14  -5 307.450 260.180   1
  -2 -14   5 106.707 211.539   2
   2  14  -5 70.1450 169.263   5
  -2 -14   4 634.161 396.140   2
   2  14  -4 400.538 247.242   5
   2  14  -3 954.400 441.736   5
   2  14  -2-113.621 83.5650   5
   2  14  -1 1881.33 542.162   5
   2  14   0 393.707 264.876   5
   2  14   1 103.784 103.541   5
   2  14   2 1183.42 406.877   5
   2  14   3 61.4207 118.807   5
   2  14   4 500.674 342.905   5
   2  14   5 510.022 307.895   5
   2  14   6-7.29612 117.427   5
   2  14   7 1295.90 451.383   5
  -2 -15  23 231.060 747.240   2
  -2 -15  22 848.241 840.204   2
  -2 -15  21 1474.70 1290.23   2
  -2 -15  20 10.2065 419.341   2
  -2 -15  19 1121.31 940.005   2
  -2 -15  18 497.310 595.546   2
  -2 -15  17 702.118 504.960   2
  -2 -15  16 2795.42 1351.51   2
  -2 -15  15-108.544 380.842   2
  -2 -15  14 5447.74 1633.73   2
   2  15 -14 8147.99 1164.02   1
   2  15 -13 545.930 276.233   1
  -2 -15  13 302.541 311.518   2
   2  15 -12 35.6040 214.827   1
  -2 -15  12 578.221 473.992   2
   2  15 -11 2615.02 627.677   1
  -2 -15  11 1409.35 773.091   2
   2  15 -10 2238.00 534.170   1
  -2 -15  10 1554.02 788.656   2
  -2 -15   9 2088.45 779.250   2
   2  15  -9 3592.24 709.102   1
   2  15  -8 1512.37 457.735   1
  -2 -15   8 1232.25 602.330   2
   2  15  -8 695.688 322.664   5
   2  15  -7 375.683 228.637   1
   2  15  -7 90.8187 160.171   5
  -2 -15   7 388.572 439.907   2
   2  15  -6 1078.37 406.734   5
  -2 -15   6 1362.29 514.989   2
   2  15  -6 2108.70 568.241   1
   2  15  -5 960.131 414.698   1
  -2 -15   5 402.923 219.413   2
   2  15  -5 353.585 206.272   5
   2  15  -4 708.404 331.548   5
  -2 -15   4 536.937 343.343   2
   2  15  -3 1127.65 412.322   5
   2  15  -2-68.2162 105.583   5
   2  15  -1 1027.83 371.265   5
   2  15   0 92.8813 215.698   5
   2  15   1 354.885 301.977   5
   2  15   2 859.717 352.863   5
   2  15   3 95.4141 168.105   5
   2  15   4 370.557 251.302   5
   2  15   5 1456.33 503.792   5
  -2 -16  23-234.202 540.875   2
  -2 -16  22 495.074 755.279   2
  -2 -16  21 1608.82 1367.52   2
  -2 -16  20-566.085 675.186   2
  -2 -16  19 1506.10 845.058   2
  -2 -16  18 1415.42 1060.89   2
  -2 -16  17 749.628 568.268   2
  -2 -16  16 2237.41 1177.22   2
  -2 -16  15-461.465 658.823   2
  -2 -16  14 1314.12 866.982   2
   2  16 -14 2289.68 613.350   1
   2  16 -13 1895.88 550.681   1
  -2 -16  13 171.270 372.451   2
   2  16 -12 221.477 262.190   1
  -2 -16  12-592.834 502.011   2
  -2 -16  11 1196.96 612.537   2
   2  16 -11 2383.69 596.380   1
   2  16 -10 871.046 380.527   1
  -2 -16  10 708.644 481.945   2
   2  16  -9 1194.15 444.163   5
  -2 -16   9 1361.01 655.230   2
   2  16  -9 1948.02 563.319   1
   2  16  -8 778.295 345.566   1
  -2 -16   8 499.259 351.191   2
   2  16  -8 266.902 213.718   5
   2  16  -7 353.510 268.090   5
  -2 -16   7-73.2433 232.273   2
   2  16  -7 111.551 192.873   1
   2  16  -6 2136.28 592.131   1
   2  16  -6 771.525 350.642   5
  -2 -16   6 989.005 455.022   2
  -2 -16   5 301.339 258.985   2
   2  16  -5 485.322 253.140   5
   2  16  -5 985.357 348.489   1
   2  16  -4 103.163 120.524   5
   2  16  -3 1858.75 505.284   5
   2  16  -2 62.9618 82.2424   5
   2  16  -1 333.389 173.401   5
   2  16   0 1056.58 409.933   5
   2  16   1-45.6704 135.632   5
   2  16   2 597.653 269.612   5
   2  16   3 480.545 296.422   5
  -2 -17  21 570.547 773.028   2
  -2 -17  20 320.543 609.363   2
  -2 -17  19 2133.18 1308.77   2
  -2 -17  18 533.615 319.485   2
  -2 -17  17 236.779 370.171   2
  -2 -17  16 1990.89 1046.56   2
   2  17 -15-45.2724 133.256   1
  -2 -17  15 251.527 645.158   2
   2  17 -14 2300.36 651.677   1
  -2 -17  14 417.069 476.935   2
  -2 -17  13 1775.47 832.388   2
   2  17 -13 2297.94 663.885   1
   2  17 -12 117.505 149.127   1
  -2 -17  12-173.307 424.435   2
   2  17 -11 1064.96 461.052   1
  -2 -17  11 795.902 668.149   2
   2  17 -10 597.883 370.688   1
   2  17 -10 259.762 172.686   5
  -2 -17  10 227.902 384.764   2
  -2 -17   9 794.042 372.517   2
   2  17  -9 941.708 421.929   1
   2  17  -9 150.098 203.288   5
   2  17  -8 1202.74 463.832   1
  -2 -17   8 663.908 373.463   2
   2  17  -8 574.798 309.842   5
   2  17  -7 173.111 225.914   1
   2  17  -7 389.257 242.712   5
  -2 -17   7 815.623 483.781   2
  -2 -17   6 1614.93 652.808   2
   2  17  -6 1746.92 539.595   5
   2  17  -6 2397.29 667.710   1
   2  17  -5 1520.70 538.309   1
   2  17  -5 649.939 349.305   5
   2  17  -4-196.780 218.503   1
   2  17  -4-141.812 151.641   5
   2  17  -3 750.403 361.234   5
   2  17  -2 217.828 260.542   5
   2  17  -1-114.793 168.127   5
   2  17   0 282.353 209.980   5
  -2 -18  20-1464.14 1014.93   2
  -2 -18  19-506.249 606.520   2
  -2 -18  18 1058.83 793.658   2
  -2 -18  17 77.4807 528.075   2
  -2 -18  16 1064.48 826.369   2
  -2 -18  15 647.515 586.827   2
   2  18 -14 2131.81 648.666   1
  -2 -18  14 545.224 574.235   2
   2  18 -13 2103.02 619.259   1
  -2 -18  13 511.288 528.014   2
   2  18 -12 551.923 340.796   1
  -2 -18  12 123.174 273.455   2
   2  18 -11 1043.25 356.912   1
  -2 -18  11 662.787 507.205   2
   2  18 -11 721.961 340.780   5
  -2 -18  10 690.874 453.878   2
   2  18 -10 457.726 290.149   5
   2  18 -10 1322.32 457.464   1
  -2 -18   9 570.889 466.811   2
   2  18  -9 921.775 446.238   1
   2  18  -9 584.852 376.118   5
  -2 -18   8 171.325 310.223   2
   2  18  -8 971.102 426.663   5
  -2 -18   7-139.549 202.838   2
   2  18  -7 153.143 121.602   5
   2  18  -6 2205.23 666.166   1
   2  18  -6 1179.41 460.143   5
   2  18  -5 921.655 429.206   1
   2  18  -5 572.472 348.569   5
   2  18  -4 118.814 162.897   5
   2  18  -4 225.560 180.917   1
  -2 -19  18 113.385 300.813   2
  -2 -19  17 24.4417 416.128   2
  -2 -19  16 870.825 723.478   2
  -2 -19  15-137.128 342.639   2
  -2 -19  14 39.0370 202.988   2
  -2 -19  13 587.379 420.208   2
  -2 -19  12 301.380 355.865   2
  -2 -19  11 449.503 436.943   2
  -2 -19  10 1557.37 704.152   2
   2  19 -10 1312.71 431.995   1
   2  19  -9-241.844 243.792   1
  -2 -19   9 79.6169 196.471   2
  -2 -19   8 1122.63 566.227   2
   2  19  -8 1811.77 606.055   1
   2  19  -7-26.1401 226.958   1
   2  19  -6 842.307 448.962   1
   2  19  -5 813.322 376.851   1
   2  19  -4 129.242 147.154   1
   2  19  -3 462.406 268.447   1
  -2 -20  16 431.516 643.180   2
  -2 -20  15-1742.18 856.603   2
  -2 -20  14 101.183 318.207   2
  -2 -20  13 310.818 382.200   2
  -2 -20  12-832.990 523.873   2
  -2 -20  11 43.2236 334.371   2
  -2 -20  10 1051.13 562.079   2
  -2 -20   9-271.673 282.254   2
   2  20  -5 885.418 507.621   1
  -3  21  -7-173.442 227.158   1
  -3  21  -8 849.182 413.729   1
   3 -21   9 313.309 430.848   2
  -3  21  -9 146.664 170.288   1
  -3  21 -10-98.8661 240.092   1
   3 -21  10 714.474 576.381   2
   3 -21  11 892.948 650.287   2
  -3  21 -11 489.275 296.008   1
   3 -21  12 470.107 558.259   2
  -3  21 -12 378.393 334.883   1
   3 -21  13 2392.35 1124.40   2
  -3  21 -13 2926.80 825.571   1
  -3  21 -14 446.182 496.907   1
  -3  21 -15 572.419 340.962   1
  -3  21 -16 1890.48 702.021   1
  -3  20  -2 193.283 238.158   5
  -3  20  -2 4.88861 228.976   1
  -3  20  -3 1008.81 475.418   1
  -3  20  -3 415.386 243.923   5
  -3  20  -4 88.5612 234.186   1
  -3  20  -4 97.2996 143.627   5
  -3  20  -5 268.761 267.895   5
  -3  20  -5 734.796 375.870   1
  -3  20  -6 1499.56 591.624   1
  -3  20  -6 648.828 422.960   5
  -3  20  -7-188.838 223.498   5
  -3  20  -7 94.3853 144.464   1
  -3  20  -8 496.323 309.271   5
  -3  20  -8 1153.71 520.989   1
   3 -20   8 683.149 545.454   2
  -3  20  -9 151.052 192.285   1
   3 -20   9-167.628 196.128   2
  -3  20 -10 978.247 440.838   1
   3 -20  10 1180.72 727.621   2
   3 -20  11 1075.30 796.936   2
  -3  20 -11 1655.00 609.918   1
   3 -20  12-195.604 336.922   2
  -3  20 -12-347.174 288.562   1
  -3  20 -13 1697.07 616.109   1
   3 -20  13 1272.61 687.187   2
  -3  20 -14 2875.57 803.288   1
   3 -20  14 1261.66 840.740   2
  -3  20 -15 314.469 233.434   1
   3 -20  15 465.125 529.623   2
  -3  20 -16 3658.85 910.597   1
   3 -20  16 3330.44 1405.94   2
   3 -20  17 273.665 305.212   2
  -3  19   2 700.961 365.057   5
  -3  19   1 190.197 204.076   5
  -3  19   0 187.963 155.708   5
  -3  19  -1 574.186 309.716   5
  -3  19  -2-11.8056 111.846   5
  -3  19  -2 175.817 222.887   1
  -3  19  -3 1806.68 562.378   1
  -3  19  -3 993.991 433.807   5
  -3  19  -4 225.900 217.202   5
  -3  19  -4 452.721 389.525   1
  -3  19  -5 298.012 366.152   1
  -3  19  -5 176.006 255.188   5
  -3  19  -6 1010.59 409.967   5
  -3  19  -6 2893.14 727.015   1
   3 -19   7 241.842 303.644   2
  -3  19  -7 97.4611 183.977   1
  -3  19  -7 153.776 220.996   5
   3 -19   8 1195.24 599.397   2
  -3  19  -8 2546.00 705.258   1
   3 -19   9 1282.47 657.452   2
  -3  19  -9 1180.69 499.172   1
   3 -19  10 602.587 704.853   2
  -3  19 -10 425.763 310.965   1
  -3  19 -11 1493.47 532.182   1
   3 -19  11 359.510 379.836   2
   3 -19  12 367.750 567.285   2
  -3  19 -12 852.344 410.610   1
  -3  19 -13 1206.14 535.102   1
   3 -19  13 1998.63 1052.20   2
   3 -19  14 1927.84 1113.24   2
  -3  19 -14 3799.37 912.132   1
   3 -19  15-87.2080 570.247   2
  -3  19 -15 196.898 208.845   1
   3 -19  16 4065.25 1749.83   2
   3 -19  17 941.968 1112.85   2
   3 -19  18-474.517 470.576   2
   3 -19  19 358.581 960.220   2
  -3  18   5 162.629 187.265   5
  -3  18   4 1003.43 426.879   5
  -3  18   3 184.475 272.409   5
  -3  18   2 1264.75 437.952   5
  -3  18   1 118.850 156.988   5
  -3  18   0 277.160 214.862   5
  -3  18  -1 944.018 337.575   5
  -3  18  -2 6.51527 85.6262   5
  -3  18  -2 265.282 282.272   1
  -3  18  -3 959.134 385.944   5
  -3  18  -3 1864.42 569.602   1
  -3  18  -4 1499.00 464.912   5
  -3  18  -4 2716.46 693.531   1
  -3  18  -5-247.318 410.169   1
  -3  18  -5-145.960 169.738   5
  -3  18  -6 3519.32 769.158   1
   3 -18   6 3080.08 962.559   2
  -3  18  -6 2037.84 574.628   5
  -3  18  -7 750.310 386.987   1
   3 -18   7 548.985 535.780   2
   3 -18   8 1532.65 736.726   2
  -3  18  -8 802.295 407.356   1
  -3  18  -9 171.144 153.688   1
   3 -18   9 192.259 411.640   2
  -3  18 -10-108.389 178.443   1
   3 -18  10-330.107 518.159   2
   3 -18  11 273.936 545.423   2
  -3  18 -11 42.3450 255.775   1
   3 -18  12 2348.63 1072.53   2
  -3  18 -12 2987.07 761.090   1
  -3  18 -13 262.468 228.959   1
   3 -18  13 598.721 682.587   2
  -3  18 -14 3888.28 854.656   1
   3 -18  14 2458.53 1195.26   2
  -3  18 -15 1266.05 512.002   1
   3 -18  15 1130.74 795.980   2
   3 -18  16 107.663 741.461   2
   3 -18  17 697.249 606.522   2
   3 -18  18 324.058 776.940   2
   3 -18  19 806.012 853.928   2
   3 -18  20-281.276 970.236   2
   3 -18  21 1334.31 1062.87   2
  -3  17   7 474.105 266.641   5
  -3  17   6 48.4677 97.3608   5
  -3  17   5 663.466 348.941   5
  -3  17   5 535.189 273.869   3
  -3  17   4 1269.98 475.093   5
  -3  17   4 1833.34 515.533   3
  -3  17   3 242.643 218.617   5
  -3  17   3 208.243 193.855   3
  -3  17   2 2226.85 562.407   3
  -3  17   2 1300.74 410.907   5
  -3  17   1 1127.00 383.805   3
  -3  17   1 856.951 342.273   5
  -3  17   0 600.242 291.500   5
  -3  17  -1 1175.60 394.021   5
  -3  17  -2 325.567 225.044   5
  -3  17  -3 732.854 294.254   5
  -3  17  -3 1588.58 511.017   1
  -3  17  -4 3195.39 699.236   1
  -3  17  -4 1706.91 510.352   5
  -3  17  -5-115.680 204.578   1
   3 -17   5 328.986 388.461   2
  -3  17  -5-161.740 265.076   5
  -3  17  -6 2443.17 620.680   1
   3 -17   6 2291.74 828.654   2
   3 -17   7 1638.99 750.411   2
  -3  17  -7 1798.44 547.937   1
   3 -17   8 151.689 360.994   2
  -3  17  -8 502.748 311.366   1
   3 -17   9 1730.54 838.994   2
  -3  17  -9 1378.54 481.534   1
  -3  17 -10 1767.04 533.736   1
   3 -17  10 597.113 380.603   2
  -3  17 -11 1956.06 609.048   1
   3 -17  11 1122.00 824.974   2
  -3  17 -12 3429.75 746.605   1
   3 -17  12 2982.56 1220.04   2
  -3  17 -13 154.991 248.527   1
   3 -17  13 654.130 765.737   2
  -3  17 -14 2466.56 657.447   1
   3 -17  14 1807.70 1177.60   2
   3 -17  15-1083.24 925.402   2
   3 -17  16 2108.67 1104.22   2
   3 -17  17-227.181 517.391   2
   3 -17  18 307.375 818.448   2
   3 -17  19 1221.53 1071.29   2
   3 -17  20 824.853 1337.99   2
   3 -17  20 850.865 399.340   8
   3 -17  21 342.219 246.199   8
   3 -17  21 1248.53 959.418   2
   3 -17  22 3003.27 784.397   8
   3 -17  22 3052.37 1874.52   2
   3 -17  23 643.477 375.381   8
  -3  16   9 454.863 346.140   5
  -3  16   8-127.444 138.219   3
  -3  16   8 66.7825 101.267   5
  -3  16   7 690.851 355.592   3
  -3  16   7 913.834 410.786   5
  -3  16   6 960.064 397.177   3
  -3  16   6 870.361 360.720   5
  -3  16   5 689.018 347.748   3
  -3  16   5 531.430 288.428   5
  -3  16   4 1156.28 423.395   5
  -3  16   4 1572.97 451.588   3
  -3  16   3 7.48124 100.843   3
  -3  16   3-226.558 187.397   5
  -3  16   2 1074.24 379.936   3
  -3  16   2 601.135 275.255   5
  -3  16   1 1183.95 384.488   3
  -3  16   1 983.772 378.351   5
  -3  16   0 169.761 196.081   5
  -3  16   0 422.054 238.349   3
  -3  16  -1 4819.41 803.513   5
  -3  16  -1 6928.49 894.892   3
  -3  16  -2 1315.17 438.187   5
  -3  16  -2 1226.93 372.295   3
  -3  16  -3 2754.40 615.551   5
  -3  16  -3 5149.14 898.754   1
  -3  16  -3 3978.92 640.500   3
  -3  16  -4 5345.77 924.029   1
  -3  16  -4 3014.52 644.956   5
  -3  16  -5 919.985 423.564   1
   3 -16   5 1323.38 637.214   2
  -3  16  -6 7983.82 1113.88   1
   3 -16   6 6836.92 1453.19   2
  -3  16  -7 9473.17 1219.12   1
   3 -16   7 6362.67 1442.75   2
   3 -16   8-548.384 515.728   2
  -3  16  -8 83.5927 131.874   1
  -3  16  -9 3727.75 738.498   1
   3 -16   9 2830.90 968.728   2
  -3  16 -10 1274.45 413.087   1
   3 -16  10 153.534 383.772   2
   3 -16  11-344.516 350.419   2
  -3  16 -11 1289.96 475.618   1
  -3  16 -12 5098.16 874.803   1
   3 -16  12 4962.16 1525.52   2
  -3  16 -13 259.652 180.530   1
   3 -16  13-228.926 479.649   2
   3 -16  14 3632.10 1475.39   2
  -3  16 -14 3151.00 736.575   1
   3 -16  15 928.268 871.156   2
   3 -16  16 424.444 317.581   2
   3 -16  17 2440.36 635.714   8
   3 -16  17 2871.02 1457.10   2
   3 -16  18 364.676 270.666   8
   3 -16  18-576.730 895.680   2
   3 -16  19 779.128 389.646   8
   3 -16  19 1154.08 869.678   2
   3 -16  20 639.392 450.214   2
   3 -16  20 1675.29 596.257   8
   3 -16  21-783.347 1016.85   2
   3 -16  21-2.52144 108.496   8
   3 -16  22 2895.42 787.001   8
   3 -16  22 2115.93 1595.94   2
   3 -16  23 1828.62 1401.76   2
   3 -16  23 684.360 388.184   8
   3 -16  24 199.470 189.328   8
  -3  15  11 0.30386 130.255   5
  -3  15  10 325.007 309.239   5
  -3  15  10 290.349 277.731   3
  -3  15   9 1260.95 458.313   3
  -3  15   9 840.866 414.694   5
  -3  15   8-256.000 214.409   5
  -3  15   8 16.8451 93.7429   3
  -3  15   7-11.1616 95.1961   5
  -3  15   7 139.566 130.188   3
  -3  15   6 105.881 131.575   5
  -3  15   6 571.724 272.428   3
  -3  15   5 212.388 213.875   5
  -3  15   5 226.595 162.774   3
  -3  15   4 1238.14 409.655   3
  -3  15   4 1127.75 385.974   5
  -3  15   3 237.444 189.474   3
  -3  15   3 129.903 70.6100   5
  -3  15   2 661.808 327.894   5
  -3  15   2 975.534 372.869   3
  -3  15   1 1534.07 437.239   5
  -3  15   1 1783.49 456.258   3
  -3  15   0 213.310 154.729   5
  -3  15   0 553.990 270.915   3
  -3  15  -1 4108.71 656.349   3
  -3  15  -1 3513.55 671.059   5
  -3  15  -2 2151.99 466.659   3
  -3  15  -2 1687.22 465.899   5
  -3  15  -3 144.537 116.015   5
  -3  15  -3 453.193 180.824   3
  -3  15  -4 7727.73 1056.21   1
   3 -15   4 6477.98 1327.30   2
  -3  15  -4 3666.43 683.701   5
  -3  15  -4 5195.08 697.075   3
   3 -15   5 7111.96 1386.32   2
  -3  15  -5 8535.60 1093.63   1
  -3  15  -5 6639.86 775.214   3
   3 -15   6 3305.87 1025.12   2
  -3  15  -6 3802.10 727.163   1
   3 -15   7 7754.90 1575.08   2
  -3  15  -7 8723.38 1096.32   1
   3 -15   8-323.925 502.978   2
  -3  15  -8-157.970 207.530   1
  -3  15  -9 2488.15 591.005   1
   3 -15   9 2489.76 943.469   2
   3 -15  10 2272.00 1029.31   2
  -3  15 -10 2851.86 624.776   1
  -3  15 -11 63.4800 135.158   1
   3 -15  11 602.121 647.519   2
  -3  15 -12 7579.86 1072.55   1
   3 -15  12 6235.09 1704.04   2
  -3  15 -13 2209.73 578.316   1
   3 -15  13 1799.13 1082.33   2
   3 -15  14 1036.14 835.597   2
   3 -15  14 909.218 386.011   8
   3 -15  15 1689.38 497.768   8
   3 -15  15 2138.81 1087.16   2
   3 -15  16-142.643 206.815   8
   3 -15  16-814.778 666.345   2
   3 -15  17 2463.92 1308.55   2
   3 -15  17 2724.44 666.314   8
   3 -15  18 947.066 369.671   8
   3 -15  18 1431.54 910.871   2
   3 -15  19-24.0347 554.270   2
   3 -15  19 1531.48 527.760   8
   3 -15  20 1179.29 938.958   2
   3 -15  20 2001.80 618.891   8
   3 -15  21 236.188 246.132   8
   3 -15  21 682.431 455.966   2
   3 -15  22 364.619 1454.61   2
   3 -15  22 1881.47 650.103   8
   3 -15  23 1170.80 1237.27   2
   3 -15  23 382.610 306.343   8
   3 -15  24 472.638 768.461   2
   3 -15  24 269.360 248.645   8
  -3  14  13-0.63597 137.862   5
  -3  14  12 484.610 275.206   5
  -3  14  11 1111.49 434.607   3
  -3  14  11 1132.46 474.650   5
  -3  14  10 911.118 418.871   5
  -3  14  10 4.73775 111.447   3
  -3  14   9 1252.12 432.065   3
  -3  14   9 1572.26 525.278   5
  -3  14   8 180.288 214.465   3
  -3  14   8 104.949 133.335   5
  -3  14   7 473.758 254.366   5
  -3  14   7 795.756 355.813   3
  -3  14   6 823.702 317.054   5
  -3  14   6 1074.61 388.288   3
  -3  14   5 205.643 183.519   5
  -3  14   5-45.3724 168.452   3
  -3  14   4 1119.24 392.121   5
  -3  14   4 1139.38 380.912   3
  -3  14   3 472.111 236.714   5
  -3  14   3 537.008 299.180   3
  -3  14   2 740.508 295.664   3
  -3  14   2 695.876 297.161   5
  -3  14   1 3421.94 614.596   3
  -3  14   1 3293.68 628.755   5
  -3  14   0 61.9163 93.7115   5
  -3  14   0 70.3342 104.237   3
  -3  14  -1 892.750 297.708   3
  -3  14  -1 694.907 259.267   5
  -3  14  -2 1536.43 383.301   3
  -3  14  -2 1043.42 357.778   5
   3 -14   3 119.033 182.227   2
  -3  14  -3-91.4509 146.758   1
  -3  14  -3 49.4358 120.454   5
  -3  14  -3 69.8540 110.863   3
  -3  14  -4 1472.04 354.490   3
  -3  14  -4 1823.38 488.038   1
   3 -14   4 1073.31 537.936   2
  -3  14  -5 1414.38 414.350   1
  -3  14  -5 861.108 249.961   3
   3 -14   5 1420.94 647.695   2
  -3  14  -6 480.193 267.476   1
   3 -14   6 683.292 430.526   2
  -3  14  -6 401.495 154.084   3
  -3  14  -7 613.853 283.914   1
   3 -14   7 811.361 424.769   2
   3 -14   8 501.944 484.623   2
  -3  14  -8 346.256 247.928   1
  -3  14  -9 6811.37 958.768   1
   3 -14   9 7079.06 1709.86   2
  -3  14 -10 12488.1 1300.01   1
   3 -14  10 10788.2 2144.54   2
  -3  14 -11 160.722 127.907   1
   3 -14  11 961.071 987.033   2
  -3  14 -12 7161.54 991.487   1
   3 -14  12 8016.88 2044.57   2
   3 -14  12 6037.13 817.768   8
   3 -14  13 129.136 156.227   8
   3 -14  13 400.548 674.075   2
  -3  14 -13 146.309 220.684   1
   3 -14  14 613.542 809.417   2
   3 -14  14 391.559 230.959   8
   3 -14  15 3083.02 1491.21   2
   3 -14  15 3554.83 704.056   8
   3 -14  16-58.5854 158.865   8
   3 -14  16-493.753 639.161   2
   3 -14  17 1965.05 568.115   8
   3 -14  17 2467.20 1270.46   2
   3 -14  18 1987.61 1231.98   2
   3 -14  18 959.250 385.048   8
   3 -14  19 116.186 132.270   8
   3 -14  19 2006.58 1395.66   2
   3 -14  20 2371.74 660.449   8
   3 -14  20 1312.29 1263.38   2
   3 -14  21-287.691 721.001   2
   3 -14  21 457.598 293.528   8
   3 -14  22 1685.81 585.294   8
   3 -14  22 975.140 436.236   2
   3 -14  23 888.198 421.703   8
   3 -14  23 1738.30 1414.05   2
   3 -14  24-2004.74 1443.59   2
   3 -14  24-74.1516 184.585   8
   3 -14  25 33.7043 616.766   2
  -3  13  15 332.045 284.039   5
  -3  13  14 332.424 300.513   5
  -3  13  13 720.797 347.374   3
  -3  13  13 633.766 330.134   5
  -3  13  12 974.374 377.682   5
  -3  13  12 914.805 410.964   3
  -3  13  11 1082.07 430.446   3
  -3  13  11 720.588 412.132   5
  -3  13  10-13.0156 91.0962   3
  -3  13  10 187.278 135.025   5
  -3  13   9 2636.30 608.617   3
  -3  13   9 2366.48 599.833   5
  -3  13   8 509.591 273.123   3
  -3  13   8 330.483 215.595   5
  -3  13   7 292.484 107.066   5
  -3  13   7 170.542 150.382   3
  -3  13   6 1517.40 451.361   5
  -3  13   6 1120.06 362.209   3
  -3  13   5 115.892 101.731   5
  -3  13   5 344.939 250.923   3
  -3  13   4 304.602 178.265   5
  -3  13   4-77.8660 115.234   3
  -3  13   3 533.596 237.864   3
  -3  13   3 1053.23 369.722   5
  -3  13   2 242.785 164.917   5
  -3  13   2-112.401 152.304   3
  -3  13   1 1457.98 401.497   3
  -3  13   1 1745.58 455.278   5
  -3  13   0 398.600 214.328   3
  -3  13   0 46.2039 105.929   5
  -3  13  -1 3610.67 580.382   3
  -3  13  -1 3321.63 629.159   5
  -3  13  -2 634.525 265.706   5
  -3  13  -2 781.202 270.519   3
   3 -13   3 2073.87 673.861   2
  -3  13  -3 1569.84 361.873   3
  -3  13  -4 5530.62 797.520   1
  -3  13  -4 4150.11 547.396   3
   3 -13   4 4614.85 1116.57   2
   3 -13   5 269.391 341.301   2
  -3  13  -5 292.358 215.248   1
  -3  13  -5 84.6547 114.272   3
   3 -13   6 5468.26 1257.49   2
  -3  13  -6 7028.56 908.484   1
  -3  13  -6 5738.41 619.356   3
  -3  13  -7 4561.31 517.550   3
   3 -13   7 3948.49 1133.01   2
  -3  13  -7 6779.86 888.148   1
   3 -13   8 198.243 380.585   2
  -3  13  -8 983.655 332.411   1
  -3  13  -9 7131.46 928.125   1
   3 -13   9 7549.26 1652.63   2
  -3  13 -10 7674.54 956.970   1
   3 -13  10 6050.60 1626.82   2
   3 -13  10 5647.09 737.463   8
  -3  13 -11 491.888 225.186   1
   3 -13  11 388.674 639.226   2
   3 -13  11 482.552 247.047   8
   3 -13  12 5421.87 765.421   8
   3 -13  12 6194.89 1772.72   2
  -3  13 -12 6858.29 929.309   1
   3 -13  13 1435.12 400.742   8
   3 -13  13 2014.03 1090.58   2
   3 -13  14 616.538 322.682   8
   3 -13  14 1630.15 961.526   2
   3 -13  15 8482.59 2376.81   2
   3 -13  15 7479.34 993.574   8
   3 -13  16 920.427 333.237   8
   3 -13  16 2287.92 1521.45   2
   3 -13  17 1151.23 1164.14   2
   3 -13  17 2287.24 584.942   8
   3 -13  18 4775.25 1957.63   2
   3 -13  18 4393.80 837.938   8
   3 -13  19-527.653 1009.16   2
   3 -13  19-166.549 163.400   8
   3 -13  20 2154.00 1595.84   2
   3 -13  20 1777.51 571.419   8
   3 -13  21 1667.91 547.383   8
   3 -13  21 1150.33 1508.61   2
   3 -13  22 194.904 531.179   2
   3 -13  22 1887.27 606.786   8
   3 -13  23 1087.92 1196.87   2
   3 -13  23 2111.88 676.185   8
   3 -13  24 151.033 675.115   2
   3 -13  24-126.730 254.804   8
   3 -13  25 2266.46 1228.01   2
   3 -13  25 2355.68 802.882   8
   3 -13  26 686.495 1014.42   2
  -3  12  16 55.1750 226.113   5
  -3  12  15 52.4860 107.504   5
  -3  12  14 582.098 360.113   5
  -3  12  14 814.042 383.057   3
  -3  12  13 340.245 156.301   5
  -3  12  13 438.713 270.688   3
  -3  12  12 1088.32 426.748   5
  -3  12  12 855.154 376.383   3
  -3  12  11 1479.56 531.696   5
  -3  12  11 1486.83 478.726   3
  -3  12  10 96.6474 100.689   5
  -3  12  10 130.217 88.3564   3
  -3  12   9 733.775 335.477   5
  -3  12   9 1243.63 393.675   3
  -3  12   8 2470.35 564.924   3
  -3  12   8 3041.98 657.249   5
  -3  12   7 221.897 116.853   3
  -3  12   7 79.7430 108.420   5
  -3  12   6 1824.40 477.011   5
  -3  12   6 1959.86 490.949   3
  -3  12   5 23.6018 110.634   3
  -3  12   5-145.856 182.340   5
  -3  12   4 224.150 187.014   3
  -3  12   4 403.135 231.256   5
  -3  12   3 2589.63 522.947   5
  -3  12   3 2827.49 550.037   3
  -3  12   2-290.807 186.851   3
  -3  12   2-7.30457 137.243   5
  -3  12   1 5543.71 779.646   5
  -3  12   1 5883.83 741.956   3
  -3  12   0 343.519 171.494   5
  -3  12   0 557.107 224.941   3
  -3  12  -1 2549.60 469.952   3
  -3  12  -1 2297.73 508.404   5
  -3  12  -1 3774.40 456.518   4
  -3  12  -1 2138.27 280.890   8
   3 -12   2 7147.54 1233.47   2
  -3  12  -2 5270.22 648.010   3
  -3  12  -2 7360.67 450.305   4
  -3  12  -2 5057.59 483.678   8
  -3  12  -3 119.568 100.279   1
  -3  12  -3-79.8746 97.0050   3
   3 -12   3 134.272 150.820   2
  -3  12  -3 160.872 54.3642   4
  -3  12  -4 3008.19 572.486   1
  -3  12  -4 2036.61 372.008   3
   3 -12   4 2847.71 882.326   2
   3 -12   5 2426.37 807.045   2
  -3  12  -5 2304.86 373.199   3
  -3  12  -5 3261.05 573.934   1
  -3  12  -6 2819.28 543.687   1
  -3  12  -6 1924.72 328.373   3
   3 -12   6 1832.29 729.797   2
   3 -12   7 18055.5 2380.11   2
  -3  12  -7 18501.4 1429.35   1
  -3  12  -7 16218.9 945.933   3
   3 -12   8 2024.76 387.915   8
   3 -12   8 2757.51 1113.25   2
  -3  12  -8 2592.27 534.524   1
   3 -12   9 3737.78 567.349   8
  -3  12  -9 3975.70 673.057   1
   3 -12   9 3743.01 1279.36   2
   3 -12  10 9699.58 942.688   8
   3 -12  10 11211.0 2214.08   2
  -3  12 -10 10572.3 1079.57   1
   3 -12  11 329.232 263.091   2
   3 -12  11 198.826 143.064   8
  -3  12 -11 486.320 241.332   1
   3 -12  12 3486.60 254.090   4
   3 -12  12 4443.79 1600.24   2
   3 -12  12 3174.36 581.200   8
  -3  12 -12 4163.22 738.741   1
   3 -12  13 2047.40 244.870   4
   3 -12  13 2473.78 1176.65   2
   3 -12  13 2011.36 471.130   8
   3 -12  14 1468.65 416.087   8
   3 -12  14 1225.98 220.462   4
   3 -12  14 2498.54 1111.14   2
   3 -12  15 9124.67 2255.96   2
   3 -12  15 7381.20 616.715   4
   3 -12  15 7966.22 1005.92   8
   3 -12  16 2897.07 1504.15   2
   3 -12  16 1836.47 328.662   4
   3 -12  16 2248.71 549.670   8
   3 -12  17 2603.59 1756.44   2
   3 -12  17 2668.83 637.033   8
   3 -12  18 8464.07 2466.00   2
   3 -12  18 6534.24 1016.35   8
   3 -12  19-205.676 403.203   2
   3 -12  19-69.9120 181.001   8
   3 -12  20 4012.85 1898.34   2
   3 -12  20 4631.69 907.879   8
   3 -12  21 1059.26 425.609   8
   3 -12  21 1905.02 626.104   2
   3 -12  22 475.049 512.322   2
   3 -12  22 134.409 111.620   8
   3 -12  23 2680.71 1533.02   2
   3 -12  23 1932.46 641.324   8
   3 -12  24 1379.29 1446.96   2
   3 -12  24 728.314 383.736   8
   3 -12  25 996.345 1278.35   2
   3 -12  25 2804.48 812.905   8
   3 -12  26 1918.70 1214.94   2
  -3  11  18 236.139 313.454   5
  -3  11  17 87.7899 208.902   5
  -3  11  16 319.873 275.381   5
  -3  11  15-78.4736 241.160   5
  -3  11  15-94.1896 186.347   3
  -3  11  14 1182.26 486.597   5
  -3  11  14 1288.33 465.323   3
  -3  11  13 178.903 203.591   5
  -3  11  13 45.8700 172.184   3
  -3  11  12 222.843 272.210   5
  -3  11  12 152.184 158.983   3
  -3  11  11 1965.06 521.741   3
  -3  11  11 2872.80 656.284   5
  -3  11  10-170.597 187.146   3
  -3  11  10-14.3188 149.473   5
  -3  11   9 1515.96 468.822   3
  -3  11   9 2284.87 538.057   5
  -3  11   8 3266.52 642.446   5
  -3  11   8 2252.79 539.202   3
  -3  11   7 86.4351 123.491   3
  -3  11   7 136.272 111.828   5
  -3  11   6 240.126 132.464   5
  -3  11   6 186.563 158.124   3
  -3  11   5 2191.37 488.583   5
  -3  11   5 2325.19 504.276   3
  -3  11   4 1227.32 335.666   5
  -3  11   4 1403.60 406.695   3
  -3  11   3 3312.84 576.820   5
  -3  11   3 2986.39 583.334   3
  -3  11   2 469.246 94.5889   8
  -3  11   2 530.455 232.269   5
  -3  11   2 307.604 163.170   3
  -3  11   1 3789.92 625.133   5
  -3  11   1 3418.00 577.036   3
  -3  11   1 3206.53 285.421   8
  -3  11   0 3620.72 544.305   3
  -3  11   0 3096.34 577.676   5
  -3  11   0 3749.95 362.616   4
  -3  11   0 3389.81 311.926   8
  -3  11  -1 181.732 93.3181   4
  -3  11  -1 141.732 68.1188   8
  -3  11  -1 77.4057 79.6327   5
  -3  11  -1 113.723 125.163   3
   3 -11   2 703.313 342.172   2
  -3  11  -2 1095.51 181.998   4
  -3  11  -2 776.791 167.980   8
  -3  11  -2 645.627 208.549   3
  -3  11  -3 561.805 160.173   8
   3 -11   3 638.482 373.935   2
  -3  11  -3 646.953 90.1419   4
  -3  11  -3 79.0724 159.042   1
  -3  11  -3 409.141 155.232   3
   3 -11   4 3841.17 922.654   2
  -3  11  -4 3011.57 439.941   3
  -3  11  -4 4734.74 677.775   1
  -3  11  -5 1451.93 384.428   1
   3 -11   5 1289.82 583.568   2
  -3  11  -5 829.887 219.554   3
   3 -11   6 572.839 427.906   2
  -3  11  -6 266.658 200.089   1
  -3  11  -6 212.073 115.996   3
   3 -11   7 8212.50 752.799   8
  -3  11  -7 9303.33 957.797   1
   3 -11   7 9127.51 1654.33   2
  -3  11  -7 7515.63 570.986   3
   3 -11   8 11927.8 2048.45   2
  -3  11  -8 10415.9 605.579   3
  -3  11  -8 11200.1 1053.75   1
   3 -11   8 10402.6 890.765   8
  -3  11  -9 640.628 273.666   1
   3 -11   9 252.847 269.303   2
   3 -11   9 572.372 234.139   8
  -3  11 -10 8282.91 924.691   1
   3 -11  10 7981.96 1902.87   2
   3 -11  10 6125.20 738.601   8
   3 -11  11 66.0764 468.188   2
  -3  11 -11-192.940 185.208   1
   3 -11  11 37.4021 101.737   8
   3 -11  11 69.7331 38.5792   4
   3 -11  12 5179.90 1553.25   2
   3 -11  12 4266.08 367.714   4
   3 -11  12 4413.09 667.193   8
   3 -11  13 3716.82 1397.34   2
   3 -11  13 2886.54 561.961   8
   3 -11  14 608.578 256.698   8
   3 -11  14 134.782 442.091   2
   3 -11  15 7162.02 2337.15   2
   3 -11  15 9049.98 1068.17   8
   3 -11  16 3984.61 742.599   8
   3 -11  16 3487.03 1651.03   2
   3 -11  17 2420.61 1186.19   2
   3 -11  17 1808.33 513.621   8
   3 -11  18 4781.15 866.662   8
   3 -11  18 4269.30 1960.25   2
   3 -11  19 155.722 178.037   8
   3 -11  19-106.169 736.891   2
   3 -11  20 3397.36 782.321   8
   3 -11  20 3317.54 1927.73   2
   3 -11  21 2746.84 1894.11   2
   3 -11  21 4135.72 902.627   8
   3 -11  22 674.222 962.375   2
   3 -11  22 22.7774 232.469   8
   3 -11  23 1755.73 1578.84   2
   3 -11  23 2833.36 776.519   8
   3 -11  24 720.995 834.577   2
   3 -11  24 1286.00 584.235   8
   3 -11  25-1800.44 1362.65   2
   3 -11  25 545.315 414.933   8
   3 -11  26 415.169 1378.03   2
  -3  10  19 255.165 304.477   5
  -3  10  18 29.5774 234.324   5
  -3  10  17 478.407 274.761   5
  -3  10  16 337.411 262.639   3
  -3  10  16 159.141 205.398   5
  -3  10  15 47.0545 138.631   5
  -3  10  15 47.8945 169.477   3
  -3  10  14 742.139 374.063   3
  -3  10  14 1128.95 459.896   5
  -3  10  13 1595.25 471.725   5
  -3  10  13 1110.18 421.065   3
  -3  10  12 120.868 168.963   3
  -3  10  12 122.763 241.939   5
  -3  10  11 4337.38 754.152   3
  -3  10  11 5172.35 871.441   5
  -3  10  10 2233.24 528.301   3
  -3  10  10 2747.59 629.048   5
   3 -10  -9 1691.90 373.411   9
[truncated: 5,964,354 more chars]
